# Supplementary material for: Poly[diaqua­tris­(μ4-1,3-phenyl­enediacetato)­dineodymium(III)]
Source: Acta Crystallogr Sect E Struct Rep Online. 2011 Feb 26;67(Pt 3):m387. doi: 10.1107/S1600536811006817 (PMC3052131; doi:10.1107/S1600536811006817)
Supplement: Supplementary file 1 [file e-67-0m387-sup1.cif]

##############################################################################
###                                                                        ###
###        Electronic paper (Acta Crystallographica Section E)             ###
###                                                                        ###
##############################################################################
#                                                                            #
# This CIF contains the data in a paper accepted for publication in Acta     #
# Crystallographica Section E. It conforms to the requirements of Notes      #
# for Authors for Section E, and has been peer reviewed under the auspices   #
# of the IUCr Commission on Journals.                                        #
#                                                                            #
# Full details of the Crystallographic Information File format               #
# are given in the paper "The Crystallographic Information File (CIF):       #
# a New Standard Archive File for Crystallography" by S. R. Hall, F. H.      #
# Allen and I. D. Brown [Acta Cryst. (1991), A47, 655-685].                  #
#                                                                            #
# The current version of the core CIF dictionary is obtainable from          #
# ftp://ftp.iucr.org/pub/cif_core.dic. The current version number is 2.4.    #
#                                                                            #
# Software is freely available for graphical display of the structure(s) in  #
# this CIF.  For information consult the CIF home page http://www.iucr.org/  #
# cif/home.html                                                              #
#                                                                            #
# This file may be used for bona fide research purposes within the           #
# scientific community so long as proper attribution is given to the journal # 
# article from which it was obtained.                                        #
#                                                                            #
##############################################################################
                                             
data_I
_audit_creation_method     SHELXL-97
_chemical_name_systematic
;
Poly[diaquatris[\m~4~-2,2'-(<i>m</i>-phenylene)diacetato]dineodymium(III)]
;
_chemical_name_common
;
Poly[diaquatris(\m~4~-1,3-phenylenediacetato)dineodymium(III)]
;
_chemical_formula_moiety     'C30 H28 Nd2 O14'
_chemical_formula_sum     'C30 H28 Nd2 O14'
_chemical_formula_iupac     '[Nd2 (C10 H8 O4)3 (H2 O)2]'
_chemical_formula_weight     901.00
_chemical_melting_point     ?
_symmetry_cell_setting     triclinic
_symmetry_space_group_name_H-M     'P -1'
_symmetry_space_group_name_Hall     '-P 1'
loop_
    _symmetry_equiv_pos_as_xyz
    'x, y, z'
    '-x, -y, -z'
_cell_length_a     10.4846(13)
_cell_length_b     11.9660(16)
_cell_length_c     12.3514(16)
_cell_angle_alpha     105.619(5)
_cell_angle_beta     97.202(5)
_cell_angle_gamma     92.625(6)
_cell_volume     1475.5(3)
_cell_formula_units_Z     2
_cell_measurement_reflns_used     5315
_cell_measurement_theta_min     1.73
_cell_measurement_theta_max     25.30
_cell_measurement_temperature     296(2)
_exptl_crystal_description     block
_exptl_crystal_colour     colorless
_exptl_crystal_size_max     0.24
_exptl_crystal_size_mid     0.22
_exptl_crystal_size_min     0.20
_exptl_crystal_density_diffrn     2.028
_exptl_crystal_density_meas     ?
_exptl_crystal_density_method     'not measured'
_exptl_crystal_F_000     880
_exptl_absorpt_coefficient_mu     3.554
_exptl_absorpt_correction_type     multi-scan
_exptl_absorpt_process_details     '(SADABS; Bruker, 1997)'
_exptl_absorpt_correction_T_min     0.5155
_exptl_absorpt_correction_T_max     0.5801
_exptl_special_details
;
;
_diffrn_ambient_temperature     296(2)
_diffrn_radiation_type     MoK\a
_diffrn_radiation_wavelength     0.71073
_diffrn_radiation_source     'fine-focus sealed tube'
_diffrn_radiation_monochromator     graphite
_diffrn_measurement_device_type     'Bruker SMART CCD'
_diffrn_measurement_method     '\f and \w'
_diffrn_detector_area_resol_mean     0
_diffrn_reflns_number     7865
_diffrn_reflns_av_R_equivalents     0.0131
_diffrn_reflns_av_sigmaI/netI     0.0251
_diffrn_reflns_theta_min     1.73
_diffrn_reflns_theta_max     25.30
_diffrn_reflns_theta_full     25.30
_diffrn_measured_fraction_theta_max     0.987
_diffrn_measured_fraction_theta_full     0.987
_diffrn_reflns_limit_h_min     -12
_diffrn_reflns_limit_h_max     12
_diffrn_reflns_limit_k_min     -12
_diffrn_reflns_limit_k_max     14
_diffrn_reflns_limit_l_min     -14
_diffrn_reflns_limit_l_max     14
_diffrn_standards_number     .
_diffrn_standards_interval_count     .
_diffrn_standards_interval_time     ?
_diffrn_standards_decay_%     ?
_refine_special_details
;
Refinement of <i>F</i>^2^ against ALL reflections. The weighted <i>R</i>-factor
<i>wR</i> and goodness of fit <i>S</i> are based on <i>F</i>^2^, conventional
<i>R</i>-factors <i>R</i> are based on <i>F</i>, with <i>F</i> set to zero for
negative <i>F</i>^2^. The threshold expression of <i>F</i>^2^ >
\s(<i>F</i>^2^) is used only for calculating <i>R</i>-factors(gt) <i>etc</i>.
and is not relevant to the choice of reflections for refinement.
<i>R</i>-factors based on <i>F</i>^2^ are statistically about twice as large
as those based on <i>F</i>, and <i>R</i>- factors based on ALL data will be
even larger.
;
_reflns_number_total     5315
_reflns_number_gt     4806
_reflns_threshold_expression     I>2\s(I)
_refine_ls_structure_factor_coef     Fsqd
_refine_ls_matrix_type     full
_refine_ls_R_factor_all     0.0249
_refine_ls_R_factor_gt     0.0213
_refine_ls_wR_factor_gt     0.0517
_refine_ls_wR_factor_ref     0.0535
_refine_ls_goodness_of_fit_ref     1.027
_refine_ls_restrained_S_all     1.026
_refine_ls_number_reflns     5315
_refine_ls_number_parameters     415
_refine_ls_number_restraints     3
_refine_ls_hydrogen_treatment     constr
_refine_ls_weighting_scheme     calc
_refine_ls_weighting_details
         'calc w=1/[\s^2^(Fo^2^)+(0.0265P)^2^+1.4870P] where P=(Fo^2^+2Fc^2^)/3'
_atom_sites_solution_hydrogens     geom
_atom_sites_solution_primary     direct
_atom_sites_solution_secondary     difmap
_refine_ls_shift/su_max     0.001
_refine_ls_shift/su_mean     0.000
_refine_diff_density_max     0.640
_refine_diff_density_min     -0.762
_refine_ls_extinction_method     none
_refine_ls_extinction_coef     ?
loop_
    _atom_type_symbol
    _atom_type_description
    _atom_type_scat_dispersion_real
    _atom_type_scat_dispersion_imag
    _atom_type_scat_source
    'C' 'C' 0.0033 0.0016
                         'International Tables Vol C Tables 4.2.6.8 and 6.1.1.4'
    'H' 'H' 0.0000 0.0000
                         'International Tables Vol C Tables 4.2.6.8 and 6.1.1.4'
    'O' 'O' 0.0106 0.0060
                         'International Tables Vol C Tables 4.2.6.8 and 6.1.1.4'
    'Nd' 'Nd' -0.1943 3.0179
                         'International Tables Vol C Tables 4.2.6.8 and 6.1.1.4'
_computing_data_collection     'SMART (Bruker, 1997)'
_computing_cell_refinement     'SAINT (Bruker, 1997)'
_computing_data_reduction     'SAINT (Bruker, 1997)'
_computing_structure_solution     'SHELXS97 (Sheldrick, 2008)'
_computing_structure_refinement     'SHELXL97 (Sheldrick, 2008)'
_computing_molecular_graphics
               'XP in SHELXTL (Sheldrick, 2008) and DIAMOND (Brandenburg, 2006)'
_computing_publication_material     'publCIF (Westrip, 2010)'
loop_
    _atom_site_type_symbol
    _atom_site_label
    _atom_site_fract_x
    _atom_site_fract_y
    _atom_site_fract_z
    _atom_site_U_iso_or_equiv
    _atom_site_adp_type
    _atom_site_calc_flag
    _atom_site_refinement_flags
    _atom_site_occupancy
    _atom_site_disorder_assembly
    _atom_site_disorder_group
    Nd Nd1 0.029517(16) 0.026539(14) 0.183517(13) 0.01602(6) Uani d . 1 . .
    Nd Nd2 0.306439(16) 0.036922(15) 0.455279(14) 0.01818(6) Uani d . 1 . .
    C C1 0.0706(3) 0.8190(3) 0.2608(3) 0.0194(7) Uani d . 1 . .
    C C2 0.1023(4) 0.7042(3) 0.2819(3) 0.0314(9) Uani d . 1 . .
    H H2A 0.1766 0.6787 0.2453 0.038 Uiso calc R 1 . .
    H H2B 0.1270 0.7169 0.3629 0.038 Uiso calc R 1 . .
    C C3 -0.0041(4) 0.6073(3) 0.2411(3) 0.0244(8) Uani d . 1 . .
    C C4 -0.1173(4) 0.6146(3) 0.2887(3) 0.0340(9) Uani d . 1 . .
    H H4 -0.1275 0.6802 0.3468 0.041 Uiso calc R 1 . .
    C C5 -0.2149(4) 0.5267(3) 0.2516(4) 0.0368(9) Uani d . 1 . .
    H H5 -0.2897 0.5324 0.2853 0.044 Uiso calc R 1 . .
    C C6 -0.2021(4) 0.4299(3) 0.1643(3) 0.0330(9) Uani d . 1 . .
    H H6 -0.2691 0.3714 0.1383 0.040 Uiso calc R 1 . .
    C C7 -0.0910(4) 0.4192(3) 0.1154(3) 0.0265(8) Uani d . 1 . .
    C C8 0.0082(4) 0.5078(3) 0.1549(3) 0.0252(8) Uani d . 1 . .
    H H8 0.0843 0.5002 0.1230 0.030 Uiso calc R 1 . .
    C C9 -0.0755(4) 0.3102(3) 0.0240(3) 0.0326(9) Uani d . 1 . .
    H H9A -0.1557 0.2884 -0.0279 0.039 Uiso calc R 1 . .
    H H9B -0.0092 0.3272 -0.0188 0.039 Uiso calc R 1 . .
    C C10 -0.0404(3) 0.2088(3) 0.0679(3) 0.0220(7) Uani d . 1 . .
    C C11 -0.2153(3) 0.7492(3) 0.5878(3) 0.0243(7) Uani d . 1 . .
    C C12 -0.1546(4) 0.6428(3) 0.6052(4) 0.0475(12) Uani d . 1 . .
    H H12A -0.0771 0.6353 0.5692 0.057 Uiso calc R 1 . .
    H H12B -0.1280 0.6558 0.6860 0.057 Uiso calc R 1 . .
    C C13 -0.2359(4) 0.5289(3) 0.5614(3) 0.0322(9) Uani d . 1 . .
    C C14 -0.3482(4) 0.5093(3) 0.6035(3) 0.0393(10) Uani d . 1 . .
    H H14 -0.3755 0.5681 0.6597 0.047 Uiso calc R 1 . .
    C C15 -0.4198(4) 0.4044(3) 0.5636(3) 0.0334(9) Uani d . 1 . .
    H H15 -0.4955 0.3927 0.5924 0.040 Uiso calc R 1 . .
    C C16 -0.3801(3) 0.3155(3) 0.4805(3) 0.0280(8) Uani d . 1 . .
    H H16 -0.4301 0.2449 0.4526 0.034 Uiso calc R 1 . .
    C C17 -0.2661(3) 0.3315(3) 0.4388(3) 0.0232(7) Uani d . 1 . .
    C C18 -0.1952(3) 0.4387(3) 0.4794(3) 0.0258(8) Uani d . 1 . .
    H H18 -0.1190 0.4506 0.4512 0.031 Uiso calc R 1 . .
    C C19 -0.2165(3) 0.2365(3) 0.3508(3) 0.0257(8) Uani d . 1 . .
    H H19A -0.1419 0.2690 0.3271 0.031 Uiso calc R 1 . .
    H H19B -0.2825 0.2110 0.2848 0.031 Uiso calc R 1 . .
    C C20 -0.1792(3) 0.1314(3) 0.3893(3) 0.0194(7) Uani d . 1 . .
    C C21 0.4696(3) 0.1360(3) -0.3232(3) 0.0249(8) Uani d . 1 . .
    C C22 0.5520(3) 0.2052(3) -0.2133(3) 0.0289(8) Uani d . 1 . .
    H H22A 0.6237 0.1609 -0.1973 0.035 Uiso calc R 1 . .
    H H22B 0.5873 0.2772 -0.2238 0.035 Uiso calc R 1 . .
    C C23 0.4804(3) 0.2339(3) -0.1121(3) 0.0272(8) Uani d . 1 . .
    C C24 0.3884(5) 0.3138(4) -0.1054(4) 0.0496(12) Uani d . 1 . .
    H H24 0.3733 0.3507 -0.1626 0.060 Uiso calc R 1 . .
    H H1W -0.2406 0.0218 0.0635 0.060 Uiso d R 1 . .
    H H2W -0.2406 -0.0802 0.1125 0.060 Uiso d R 1 . .
    H H4W 0.1094 0.0990 0.6110 0.060 Uiso d RD 1 . .
    H H3W 0.0294 0.0896 0.5035 0.060 Uiso d RD 1 . .
    C C25 0.3193(5) 0.3397(4) -0.0164(4) 0.0574(14) Uani d . 1 . .
    H H25 0.2561 0.3919 -0.0146 0.069 Uiso calc R 1 . .
    C C26 0.3432(4) 0.2885(4) 0.0707(3) 0.0409(10) Uani d . 1 . .
    H H26 0.2972 0.3075 0.1319 0.049 Uiso calc R 1 . .
    C C27 0.4349(3) 0.2093(3) 0.0676(3) 0.0270(8) Uani d . 1 . .
    C C28 0.5025(3) 0.1825(3) -0.0248(3) 0.0261(8) Uani d . 1 . .
    H H28 0.5641 0.1286 -0.0278 0.031 Uiso calc R 1 . .
    C C29 0.4652(4) 0.1561(4) 0.1644(3) 0.0348(9) Uani d . 1 . .
    H H29A 0.5015 0.2183 0.2310 0.042 Uiso calc R 1 . .
    H H29B 0.5324 0.1040 0.1459 0.042 Uiso calc R 1 . .
    C C30 0.3579(3) 0.0892(3) 0.1978(3) 0.0242(7) Uani d . 1 . .
    O O1 0.1566(2) 0.9053(2) 0.2968(2) 0.0274(5) Uani d . 1 . .
    O O2 -0.0342(2) 0.8302(2) 0.2080(2) 0.0284(6) Uani d . 1 . .
    O O3 -0.0371(3) 0.10987(19) -0.0009(2) 0.0300(6) Uani d . 1 . .
    O O4 -0.0146(3) 0.2218(2) 0.1716(2) 0.0346(6) Uani d . 1 . .
    O O5 -0.1595(2) 0.84733(19) 0.64899(19) 0.0252(5) Uani d . 1 . .
    O O6 -0.3093(2) 0.7452(2) 0.5148(2) 0.0312(6) Uani d . 1 . .
    O O7 -0.0998(2) 0.0686(2) 0.3388(2) 0.0274(5) Uani d . 1 . .
    O O8 -0.2271(3) 0.1114(2) 0.4695(2) 0.0365(6) Uani d . 1 . .
    O O9 0.5273(2) 0.1006(2) -0.41110(18) 0.0243(5) Uani d . 1 . .
    O O10 0.3524(3) 0.1179(3) -0.3299(2) 0.0445(7) Uani d . 1 . .
    O O11 0.3881(2) 0.0619(2) 0.2879(2) 0.0300(6) Uani d . 1 . .
    O O12 0.2492(2) 0.0633(2) 0.1359(2) 0.0308(6) Uani d . 1 . .
    O O13 -0.2057(2) -0.0221(2) 0.1036(2) 0.0355(6) Uani d . 1 . .
    O O14 0.1067(2) 0.1022(2) 0.5416(2) 0.0334(6) Uani d D 1 . .
loop_
    _atom_site_aniso_label
    _atom_site_aniso_U_11
    _atom_site_aniso_U_22
    _atom_site_aniso_U_33
    _atom_site_aniso_U_12
    _atom_site_aniso_U_13
    _atom_site_aniso_U_23
    Nd1 0.02272(10) 0.01120(9) 0.01384(9) 0.00192(7) 0.00258(7) 0.00292(7)
    Nd2 0.02183(10) 0.01863(10) 0.01494(10) 0.00167(7) 0.00283(7) 0.00602(7)
    C1 0.0306(18) 0.0139(16) 0.0136(15) 0.0028(14) 0.0065(14) 0.0017(13)
    C2 0.043(2) 0.0156(18) 0.037(2) 0.0046(15) -0.0013(17) 0.0105(16)
    C3 0.038(2) 0.0119(16) 0.0242(18) 0.0036(14) 0.0010(15) 0.0084(14)
    C4 0.060(3) 0.0161(18) 0.029(2) 0.0100(17) 0.0159(19) 0.0066(15)
    C5 0.044(2) 0.030(2) 0.046(2) 0.0107(18) 0.0183(19) 0.0189(19)
    C6 0.041(2) 0.0188(19) 0.040(2) -0.0011(16) -0.0013(18) 0.0131(17)
    C7 0.045(2) 0.0113(17) 0.0229(18) 0.0071(15) -0.0007(16) 0.0063(14)
    C8 0.037(2) 0.0177(17) 0.0242(17) 0.0095(15) 0.0074(15) 0.0093(14)
    C9 0.057(3) 0.0178(18) 0.0218(18) 0.0051(17) 0.0011(17) 0.0055(15)
    C10 0.0297(18) 0.0129(17) 0.0227(18) 0.0016(13) 0.0054(14) 0.0032(14)
    C11 0.0265(18) 0.0175(18) 0.0254(18) -0.0028(14) 0.0044(15) 0.0005(14)
    C12 0.039(2) 0.016(2) 0.073(3) 0.0030(17) -0.018(2) -0.0002(19)
    C13 0.034(2) 0.0155(18) 0.041(2) 0.0040(15) -0.0102(17) 0.0048(16)
    C14 0.048(3) 0.029(2) 0.036(2) 0.0154(19) 0.0028(19) -0.0006(17)
    C15 0.032(2) 0.030(2) 0.039(2) 0.0066(16) 0.0131(17) 0.0079(17)
    C16 0.0314(19) 0.0191(18) 0.033(2) 0.0000(15) 0.0033(16) 0.0077(15)
    C17 0.0307(19) 0.0192(17) 0.0210(17) 0.0042(14) 0.0007(14) 0.0087(14)
    C18 0.0224(17) 0.0199(18) 0.035(2) 0.0017(14) -0.0010(15) 0.0103(15)
    C19 0.0315(19) 0.0219(18) 0.0252(18) 0.0034(15) 0.0049(15) 0.0082(15)
    C20 0.0236(17) 0.0151(16) 0.0167(16) -0.0015(13) 0.0018(13) 0.0007(13)
    C21 0.0294(19) 0.030(2) 0.0158(17) 0.0037(15) 0.0031(14) 0.0064(15)
    C22 0.0305(19) 0.035(2) 0.0192(18) 0.0000(16) 0.0027(15) 0.0038(16)
    C23 0.033(2) 0.030(2) 0.0161(17) -0.0001(15) 0.0021(15) 0.0036(15)
    C24 0.069(3) 0.055(3) 0.039(2) 0.029(2) 0.026(2) 0.026(2)
    C25 0.077(3) 0.063(3) 0.050(3) 0.043(3) 0.037(3) 0.027(2)
    C26 0.056(3) 0.040(2) 0.030(2) 0.010(2) 0.0212(19) 0.0081(18)
    C27 0.0319(19) 0.0269(19) 0.0227(18) -0.0050(15) 0.0032(15) 0.0094(15)
    C28 0.0246(18) 0.0267(19) 0.0253(18) -0.0011(14) 0.0007(15) 0.0060(15)
    C29 0.030(2) 0.047(2) 0.030(2) -0.0072(17) 0.0004(16) 0.0188(18)
    C30 0.0282(19) 0.0257(19) 0.0193(17) 0.0035(15) 0.0082(15) 0.0046(15)
    O1 0.0361(14) 0.0165(12) 0.0282(13) -0.0012(10) -0.0038(11) 0.0079(10)
    O2 0.0297(13) 0.0205(13) 0.0363(14) 0.0001(10) -0.0006(11) 0.0126(11)
    O3 0.0495(16) 0.0138(12) 0.0258(13) 0.0040(11) 0.0117(12) 0.0010(10)
    O4 0.0642(19) 0.0190(13) 0.0199(13) 0.0106(12) -0.0007(12) 0.0060(10)
    O5 0.0326(13) 0.0158(12) 0.0228(12) 0.0005(10) -0.0011(10) 0.0001(10)
    O6 0.0322(14) 0.0198(13) 0.0356(14) -0.0023(10) -0.0064(12) 0.0035(11)
    O7 0.0340(14) 0.0250(13) 0.0264(13) 0.0103(11) 0.0121(11) 0.0080(11)
    O8 0.0593(18) 0.0261(14) 0.0353(15) 0.0142(13) 0.0287(14) 0.0160(12)
    O9 0.0316(13) 0.0260(13) 0.0162(11) 0.0074(10) 0.0064(10) 0.0050(10)
    O10 0.0263(15) 0.073(2) 0.0265(14) -0.0010(14) 0.0021(12) 0.0016(14)
    O11 0.0310(14) 0.0403(15) 0.0247(13) 0.0063(11) 0.0083(11) 0.0165(12)
    O12 0.0262(13) 0.0424(16) 0.0236(13) -0.0044(11) 0.0031(11) 0.0100(12)
    O13 0.0298(14) 0.0386(16) 0.0362(15) -0.0043(12) -0.0032(12) 0.0119(12)
    O14 0.0334(14) 0.0384(16) 0.0316(14) 0.0090(12) 0.0078(11) 0.0129(12)
_geom_special_details
;
All e.s.d.'s (except the e.s.d. in the dihedral angle between two l.s. planes)
are estimated using the full covariance matrix. The cell e.s.d.'s are taken
into account individually in the estimation of e.s.d.'s in distances, angles
and torsion angles; correlations between e.s.d.'s in cell parameters are only
used when they are defined by crystal symmetry. An approximate (isotropic)
treatment of cell e.s.d.'s is used for estimating e.s.d.'s involving l.s.
planes.
;
loop_
    _geom_bond_atom_site_label_1
    _geom_bond_atom_site_label_2
    _geom_bond_site_symmetry_2
    _geom_bond_distance
    _geom_bond_publ_flag
    Nd1 O3 2 2.415(2) ?
    Nd1 O5 2_566 2.416(2) ?
    Nd1 O4 . 2.441(2) ?
    Nd1 O7 . 2.442(2) ?
    Nd1 O12 . 2.496(2) ?
    Nd1 O13 . 2.519(2) ?
    Nd1 O2 1_545 2.520(2) ?
    Nd1 O1 1_545 2.576(2) ?
    Nd1 O3 . 2.749(2) ?
    Nd2 O8 2_556 2.377(2) ?
    Nd2 O11 . 2.418(2) ?
    Nd2 O9 2_655 2.462(2) ?
    Nd2 O1 1_545 2.475(2) ?
    Nd2 O14 . 2.529(3) ?
    Nd2 O6 2_566 2.531(2) ?
    Nd2 O10 1_556 2.542(3) ?
    Nd2 O5 2_566 2.571(2) ?
    Nd2 O9 1_556 2.621(2) ?
    C1 O2 . 1.237(4) ?
    C1 O1 . 1.282(4) ?
    C1 C2 . 1.510(4) ?
    C2 C3 . 1.506(5) ?
    C2 H2A . 0.9700 ?
    C2 H2B . 0.9700 ?
    C3 C4 . 1.385(5) ?
    C3 C8 . 1.392(5) ?
    C4 C5 . 1.374(6) ?
    C4 H4 . 0.9300 ?
    C5 C6 . 1.378(5) ?
    C5 H5 . 0.9300 ?
    C6 C7 . 1.373(5) ?
    C6 H6 . 0.9300 ?
    C7 C8 . 1.392(5) ?
    C7 C9 . 1.508(5) ?
    C8 H8 . 0.9300 ?
    C9 C10 . 1.499(5) ?
    C9 H9A . 0.9700 ?
    C9 H9B . 0.9700 ?
    C10 O4 . 1.241(4) ?
    C10 O3 . 1.263(4) ?
    C11 O6 . 1.239(4) ?
    C11 O5 . 1.281(4) ?
    C11 C12 . 1.503(5) ?
    C12 C13 . 1.502(5) ?
    C12 H12A . 0.9700 ?
    C12 H12B . 0.9700 ?
    C13 C14 . 1.381(6) ?
    C13 C18 . 1.391(5) ?
    C14 C15 . 1.367(6) ?
    C14 H14 . 0.9300 ?
    C15 C16 . 1.384(5) ?
    C15 H15 . 0.9300 ?
    C16 C17 . 1.384(5) ?
    C16 H16 . 0.9300 ?
    C17 C18 . 1.387(5) ?
    C17 C19 . 1.508(5) ?
    C18 H18 . 0.9300 ?
    C19 C20 . 1.510(5) ?
    C19 H19A . 0.9700 ?
    C19 H19B . 0.9700 ?
    C20 O8 . 1.239(4) ?
    C20 O7 . 1.257(4) ?
    C21 O10 . 1.227(4) ?
    C21 O9 . 1.290(4) ?
    C21 C22 . 1.519(5) ?
    C21 Nd2 1_554 2.952(3) ?
    C22 C23 . 1.506(5) ?
    C22 H22A . 0.9700 ?
    C22 H22B . 0.9700 ?
    C23 C28 . 1.380(5) ?
    C23 C24 . 1.383(5) ?
    C24 C25 . 1.366(6) ?
    C24 H24 . 0.9300 ?
    C25 C26 . 1.377(6) ?
    C25 H25 . 0.9300 ?
    C26 C27 . 1.377(5) ?
    C26 H26 . 0.9300 ?
    C27 C28 . 1.391(5) ?
    C27 C29 . 1.507(5) ?
    C28 H28 . 0.9300 ?
    C29 C30 . 1.512(5) ?
    C29 H29A . 0.9700 ?
    C29 H29B . 0.9700 ?
    C30 O11 . 1.251(4) ?
    C30 O12 . 1.266(4) ?
    O1 Nd2 1_565 2.475(2) ?
    O1 Nd1 1_565 2.576(2) ?
    O2 Nd1 1_565 2.520(2) ?
    O3 Nd1 2 2.415(2) ?
    O5 Nd1 2_566 2.416(2) ?
    O5 Nd2 2_566 2.571(2) ?
    O6 Nd2 2_566 2.531(2) ?
    O8 Nd2 2_556 2.377(2) ?
    O9 Nd2 2_655 2.462(2) ?
    O9 Nd2 1_554 2.621(2) ?
    O10 Nd2 1_554 2.542(3) ?
    O13 H1W . 0.8758 ?
    O13 H2W . 0.8110 ?
    O14 H4W . 0.8644 ?
    O14 H3W . 0.8693 ?
loop_
    _geom_angle_atom_site_label_1
    _geom_angle_atom_site_label_2
    _geom_angle_atom_site_label_3
    _geom_angle_site_symmetry_1
    _geom_angle_site_symmetry_3
    _geom_angle
    _geom_angle_publ_flag
    O3 Nd1 O5 2 2_566 144.23(9) ?
    O3 Nd1 O4 2 . 113.33(8) ?
    O5 Nd1 O4 2_566 . 76.46(8) ?
    O3 Nd1 O7 2 . 141.44(8) ?
    O5 Nd1 O7 2_566 . 71.16(8) ?
    O4 Nd1 O7 . . 84.45(8) ?
    O3 Nd1 O12 2 . 74.32(8) ?
    O5 Nd1 O12 2_566 . 71.68(8) ?
    O4 Nd1 O12 . . 88.05(9) ?
    O7 Nd1 O12 . . 142.83(8) ?
    O3 Nd1 O13 2 . 77.43(9) ?
    O5 Nd1 O13 2_566 . 138.26(8) ?
    O4 Nd1 O13 . . 83.71(9) ?
    O7 Nd1 O13 . . 70.65(8) ?
    O12 Nd1 O13 . . 144.46(8) ?
    O3 Nd1 O2 2 1_545 75.03(8) ?
    O5 Nd1 O2 2_566 1_545 112.51(8) ?
    O4 Nd1 O2 . 1_545 153.02(9) ?
    O7 Nd1 O2 . 1_545 75.35(8) ?
    O12 Nd1 O2 . 1_545 118.83(8) ?
    O13 Nd1 O2 . 1_545 72.90(8) ?
    O3 Nd1 O1 2 1_545 94.43(8) ?
    O5 Nd1 O1 2_566 1_545 69.57(8) ?
    O4 Nd1 O1 . 1_545 146.02(8) ?
    O7 Nd1 O1 . 1_545 85.44(8) ?
    O12 Nd1 O1 . 1_545 80.76(8) ?
    O13 Nd1 O1 . 1_545 122.85(8) ?
    O2 Nd1 O1 1_545 1_545 50.71(7) ?
    O3 Nd1 O3 2 . 64.78(9) ?
    O5 Nd1 O3 2_566 . 119.11(7) ?
    O4 Nd1 O3 . . 48.91(7) ?
    O7 Nd1 O3 . . 119.10(8) ?
    O12 Nd1 O3 . . 80.67(8) ?
    O13 Nd1 O3 . . 67.92(8) ?
    O2 Nd1 O3 1_545 . 128.34(7) ?
    O1 Nd1 O3 1_545 . 155.25(8) ?
    O8 Nd2 O11 2_556 . 140.87(9) ?
    O8 Nd2 O9 2_556 2_655 80.82(8) ?
    O11 Nd2 O9 . 2_655 72.33(8) ?
    O8 Nd2 O1 2_556 1_545 74.90(9) ?
    O11 Nd2 O1 . 1_545 76.48(8) ?
    O9 Nd2 O1 2_655 1_545 88.60(8) ?
    O8 Nd2 O14 2_556 . 71.83(9) ?
    O11 Nd2 O14 . . 131.77(8) ?
    O9 Nd2 O14 2_655 . 152.59(8) ?
    O1 Nd2 O14 1_545 . 85.98(8) ?
    O8 Nd2 O6 2_556 2_566 140.58(9) ?
    O11 Nd2 O6 . 2_566 77.47(9) ?
    O9 Nd2 O6 2_655 2_566 132.09(8) ?
    O1 Nd2 O6 1_545 2_566 119.41(8) ?
    O14 Nd2 O6 . 2_566 72.89(9) ?
    O8 Nd2 O10 2_556 1_556 73.99(10) ?
    O11 Nd2 O10 . 1_556 139.31(9) ?
    O9 Nd2 O10 2_655 1_556 103.61(8) ?
    O1 Nd2 O10 1_545 1_556 144.10(9) ?
    O14 Nd2 O10 . 1_556 67.60(8) ?
    O6 Nd2 O10 2_566 1_556 76.78(9) ?
    O8 Nd2 O5 2_556 2_566 123.39(9) ?
    O11 Nd2 O5 . 2_566 67.91(8) ?
    O9 Nd2 O5 2_655 2_566 137.67(7) ?
    O1 Nd2 O5 1_545 2_566 68.79(7) ?
    O14 Nd2 O5 . 2_566 63.87(8) ?
    O6 Nd2 O5 2_566 2_566 50.79(7) ?
    O10 Nd2 O5 1_556 2_566 115.78(9) ?
    O8 Nd2 O9 2_556 1_556 99.49(9) ?
    O11 Nd2 O9 . 1_556 94.98(8) ?
    O9 Nd2 O9 2_655 1_556 65.88(9) ?
    O1 Nd2 O9 1_545 1_556 154.47(8) ?
    O14 Nd2 O9 . 1_556 116.39(8) ?
    O6 Nd2 O9 2_566 1_556 80.98(7) ?
    O10 Nd2 O9 1_556 1_556 50.17(8) ?
    O5 Nd2 O9 2_566 1_556 130.65(7) ?
    O2 C1 O1 . . 120.1(3) ?
    O2 C1 C2 . . 121.6(3) ?
    O1 C1 C2 . . 118.3(3) ?
    C3 C2 C1 . . 115.8(3) ?
    C3 C2 H2A . . 108.3 ?
    C1 C2 H2A . . 108.3 ?
    C3 C2 H2B . . 108.3 ?
    C1 C2 H2B . . 108.3 ?
    H2A C2 H2B . . 107.4 ?
    C4 C3 C8 . . 118.0(3) ?
    C4 C3 C2 . . 120.9(3) ?
    C8 C3 C2 . . 121.1(3) ?
    C5 C4 C3 . . 121.1(4) ?
    C5 C4 H4 . . 119.4 ?
    C3 C4 H4 . . 119.4 ?
    C4 C5 C6 . . 120.1(4) ?
    C4 C5 H5 . . 120.0 ?
    C6 C5 H5 . . 120.0 ?
    C7 C6 C5 . . 120.5(4) ?
    C7 C6 H6 . . 119.7 ?
    C5 C6 H6 . . 119.7 ?
    C6 C7 C8 . . 119.0(3) ?
    C6 C7 C9 . . 120.0(3) ?
    C8 C7 C9 . . 120.9(3) ?
    C7 C8 C3 . . 121.3(3) ?
    C7 C8 H8 . . 119.4 ?
    C3 C8 H8 . . 119.4 ?
    C10 C9 C7 . . 114.1(3) ?
    C10 C9 H9A . . 108.7 ?
    C7 C9 H9A . . 108.7 ?
    C10 C9 H9B . . 108.7 ?
    C7 C9 H9B . . 108.7 ?
    H9A C9 H9B . . 107.6 ?
    O4 C10 O3 . . 119.9(3) ?
    O4 C10 C9 . . 120.3(3) ?
    O3 C10 C9 . . 119.9(3) ?
    O6 C11 O5 . . 120.5(3) ?
    O6 C11 C12 . . 123.3(3) ?
    O5 C11 C12 . . 116.0(3) ?
    C13 C12 C11 . . 117.0(3) ?
    C13 C12 H12A . . 108.0 ?
    C11 C12 H12A . . 108.0 ?
    C13 C12 H12B . . 108.0 ?
    C11 C12 H12B . . 108.0 ?
    H12A C12 H12B . . 107.3 ?
    C14 C13 C18 . . 118.6(3) ?
    C14 C13 C12 . . 121.8(4) ?
    C18 C13 C12 . . 119.6(4) ?
    C15 C14 C13 . . 120.8(4) ?
    C15 C14 H14 . . 119.6 ?
    C13 C14 H14 . . 119.6 ?
    C14 C15 C16 . . 120.4(4) ?
    C14 C15 H15 . . 119.8 ?
    C16 C15 H15 . . 119.8 ?
    C15 C16 C17 . . 120.1(3) ?
    C15 C16 H16 . . 119.9 ?
    C17 C16 H16 . . 119.9 ?
    C16 C17 C18 . . 118.8(3) ?
    C16 C17 C19 . . 122.3(3) ?
    C18 C17 C19 . . 118.9(3) ?
    C17 C18 C13 . . 121.2(3) ?
    C17 C18 H18 . . 119.4 ?
    C13 C18 H18 . . 119.4 ?
    C17 C19 C20 . . 115.1(3) ?
    C17 C19 H19A . . 108.5 ?
    C20 C19 H19A . . 108.5 ?
    C17 C19 H19B . . 108.5 ?
    C20 C19 H19B . . 108.5 ?
    H19A C19 H19B . . 107.5 ?
    O8 C20 O7 . . 123.0(3) ?
    O8 C20 C19 . . 118.7(3) ?
    O7 C20 C19 . . 118.3(3) ?
    O10 C21 O9 . . 120.9(3) ?
    O10 C21 C22 . . 121.8(3) ?
    O9 C21 C22 . . 117.3(3) ?
    C23 C22 C21 . . 114.1(3) ?
    C23 C22 H22A . . 108.7 ?
    C21 C22 H22A . . 108.7 ?
    C23 C22 H22B . . 108.7 ?
    C21 C22 H22B . . 108.7 ?
    H22A C22 H22B . . 107.6 ?
    C28 C23 C24 . . 118.0(3) ?
    C28 C23 C22 . . 122.3(3) ?
    C24 C23 C22 . . 119.7(3) ?
    C25 C24 C23 . . 121.3(4) ?
    C25 C24 H24 . . 119.4 ?
    C23 C24 H24 . . 119.4 ?
    C24 C25 C26 . . 120.1(4) ?
    C24 C25 H25 . . 120.0 ?
    C26 C25 H25 . . 120.0 ?
    C25 C26 C27 . . 120.4(4) ?
    C25 C26 H26 . . 119.8 ?
    C27 C26 H26 . . 119.8 ?
    C26 C27 C28 . . 118.7(3) ?
    C26 C27 C29 . . 120.8(3) ?
    C28 C27 C29 . . 120.5(3) ?
    C23 C28 C27 . . 121.6(3) ?
    C23 C28 H28 . . 119.2 ?
    C27 C28 H28 . . 119.2 ?
    C27 C29 C30 . . 119.0(3) ?
    C27 C29 H29A . . 107.6 ?
    C30 C29 H29A . . 107.6 ?
    C27 C29 H29B . . 107.6 ?
    C30 C29 H29B . . 107.6 ?
    H29A C29 H29B . . 107.0 ?
    O11 C30 O12 . . 125.0(3) ?
    O11 C30 C29 . . 114.2(3) ?
    O12 C30 C29 . . 120.8(3) ?
    C1 O1 Nd2 . 1_565 149.4(2) ?
    C1 O1 Nd1 . 1_565 92.21(19) ?
    Nd2 O1 Nd1 1_565 1_565 109.46(8) ?
    C1 O2 Nd1 . 1_565 96.0(2) ?
    C10 O3 Nd1 . 2 155.9(2) ?
    C10 O3 Nd1 . . 87.89(19) ?
    Nd1 O3 Nd1 2 . 115.22(9) ?
    C10 O4 Nd1 . . 103.32(19) ?
    C11 O5 Nd1 . 2_566 153.8(2) ?
    C11 O5 Nd2 . 2_566 92.8(2) ?
    Nd1 O5 Nd2 2_566 2_566 111.55(9) ?
    C11 O6 Nd2 . 2_566 95.8(2) ?
    C20 O7 Nd1 . . 147.9(2) ?
    C20 O8 Nd2 . 2_556 144.9(2) ?
    C21 O9 Nd2 . 2_655 132.8(2) ?
    C21 O9 Nd2 . 1_554 91.54(19) ?
    Nd2 O9 Nd2 2_655 1_554 114.12(8) ?
    C21 O10 Nd2 . 1_554 96.9(2) ?
    C30 O11 Nd2 . . 143.5(2) ?
    C30 O12 Nd1 . . 131.1(2) ?
    Nd1 O13 H1W . . 116.9 ?
    Nd1 O13 H2W . . 117.1 ?
    H1W O13 H2W . . 125.7 ?
    Nd2 O14 H4W . . 113.5 ?
    Nd2 O14 H3W . . 123.7 ?
    H4W O14 H3W . . 113.8 ?
loop_
    _geom_torsion_atom_site_label_1
    _geom_torsion_atom_site_label_2
    _geom_torsion_atom_site_label_3
    _geom_torsion_atom_site_label_4
    _geom_torsion_site_symmetry_1
    _geom_torsion_site_symmetry_2
    _geom_torsion_site_symmetry_3
    _geom_torsion_site_symmetry_4
    _geom_torsion
    _geom_torsion_publ_flag
    O2 C1 C2 C3 . . . . -3.6(5) ?
    O1 C1 C2 C3 . . . . 178.0(3) ?
    C1 C2 C3 C4 . . . . -65.1(5) ?
    C1 C2 C3 C8 . . . . 115.0(4) ?
    C8 C3 C4 C5 . . . . -0.4(5) ?
    C2 C3 C4 C5 . . . . 179.8(3) ?
    C3 C4 C5 C6 . . . . -1.1(6) ?
    C4 C5 C6 C7 . . . . 1.4(6) ?
    C5 C6 C7 C8 . . . . -0.2(5) ?
    C5 C6 C7 C9 . . . . 176.9(3) ?
    C6 C7 C8 C3 . . . . -1.3(5) ?
    C9 C7 C8 C3 . . . . -178.4(3) ?
    C4 C3 C8 C7 . . . . 1.6(5) ?
    C2 C3 C8 C7 . . . . -178.6(3) ?
    C6 C7 C9 C10 . . . . -78.4(4) ?
    C8 C7 C9 C10 . . . . 98.7(4) ?
    C7 C9 C10 O4 . . . . -6.9(5) ?
    C7 C9 C10 O3 . . . . 173.1(3) ?
    O6 C11 C12 C13 . . . . -21.0(6) ?
    O5 C11 C12 C13 . . . . 162.9(4) ?
    C11 C12 C13 C14 . . . . -62.9(6) ?
    C11 C12 C13 C18 . . . . 119.6(4) ?
    C18 C13 C14 C15 . . . . -1.6(6) ?
    C12 C13 C14 C15 . . . . -179.1(4) ?
    C13 C14 C15 C16 . . . . 0.5(6) ?
    C14 C15 C16 C17 . . . . 1.3(6) ?
    C15 C16 C17 C18 . . . . -1.9(5) ?
    C15 C16 C17 C19 . . . . 178.2(3) ?
    C16 C17 C18 C13 . . . . 0.8(5) ?
    C19 C17 C18 C13 . . . . -179.3(3) ?
    C14 C13 C18 C17 . . . . 0.9(5) ?
    C12 C13 C18 C17 . . . . 178.5(3) ?
    C16 C17 C19 C20 . . . . -65.2(4) ?
    C18 C17 C19 C20 . . . . 114.9(4) ?
    C17 C19 C20 O8 . . . . 22.9(5) ?
    C17 C19 C20 O7 . . . . -156.6(3) ?
    O10 C21 C22 C23 . . . . 8.0(5) ?
    O9 C21 C22 C23 . . . . -174.6(3) ?
    C21 C22 C23 C28 . . . . 109.6(4) ?
    C21 C22 C23 C24 . . . . -70.0(5) ?
    C28 C23 C24 C25 . . . . -1.3(7) ?
    C22 C23 C24 C25 . . . . 178.3(4) ?
    C23 C24 C25 C26 . . . . 2.0(8) ?
    C24 C25 C26 C27 . . . . -1.3(8) ?
    C25 C26 C27 C28 . . . . 0.1(6) ?
    C25 C26 C27 C29 . . . . 177.8(4) ?
    C24 C23 C28 C27 . . . . 0.1(6) ?
    C22 C23 C28 C27 . . . . -179.5(3) ?
    C26 C27 C28 C23 . . . . 0.5(5) ?
    C29 C27 C28 C23 . . . . -177.2(3) ?
    C26 C27 C29 C30 . . . . 58.1(5) ?
    C28 C27 C29 C30 . . . . -124.2(4) ?
    C27 C29 C30 O11 . . . . -170.9(3) ?
    C27 C29 C30 O12 . . . . 10.4(5) ?
    O2 C1 O1 Nd2 . . . 1_565 126.3(4) ?
    C2 C1 O1 Nd2 . . . 1_565 -55.3(6) ?
    O2 C1 O1 Nd1 . . . 1_565 -9.9(3) ?
    C2 C1 O1 Nd1 . . . 1_565 168.6(3) ?
    O1 C1 O2 Nd1 . . . 1_565 10.1(3) ?
    C2 C1 O2 Nd1 . . . 1_565 -168.2(3) ?
    O4 C10 O3 Nd1 . . . 2 -163.6(4) ?
    C9 C10 O3 Nd1 . . . 2 16.4(8) ?
    O4 C10 O3 Nd1 . . . . 0.7(3) ?
    C9 C10 O3 Nd1 . . . . -179.3(3) ?
    O3 Nd1 O3 C10 2 . . . -173.0(3) ?
    O5 Nd1 O3 C10 2_566 . . . -33.2(2) ?
    O4 Nd1 O3 C10 . . . . -0.43(19) ?
    O7 Nd1 O3 C10 . . . . 50.4(2) ?
    O12 Nd1 O3 C10 . . . . -96.0(2) ?
    O13 Nd1 O3 C10 . . . . 100.9(2) ?
    O2 Nd1 O3 C10 1_545 . . . 144.43(19) ?
    O1 Nd1 O3 C10 1_545 . . . -137.8(2) ?
    C1 Nd1 O3 C10 1_545 . . . 171.40(19) ?
    O3 Nd1 O3 Nd1 2 . . 2 0.0 ?
    O5 Nd1 O3 Nd1 2_566 . . 2 139.84(10) ?
    O4 Nd1 O3 Nd1 . . . 2 172.57(17) ?
    O7 Nd1 O3 Nd1 . . . 2 -136.64(10) ?
    O12 Nd1 O3 Nd1 . . . 2 76.98(11) ?
    O13 Nd1 O3 Nd1 . . . 2 -86.07(11) ?
    O2 Nd1 O3 Nd1 1_545 . . 2 -42.57(15) ?
    O1 Nd1 O3 Nd1 1_545 . . 2 35.2(2) ?
    C1 Nd1 O3 Nd1 1_545 . . 2 -15.6(2) ?
    O3 C10 O4 Nd1 . . . . -0.8(4) ?
    C9 C10 O4 Nd1 . . . . 179.2(3) ?
    O3 Nd1 O4 C10 2 . . . 7.8(3) ?
    O5 Nd1 O4 C10 2_566 . . . 151.4(2) ?
    O7 Nd1 O4 C10 . . . . -136.7(2) ?
    O12 Nd1 O4 C10 . . . . 79.8(2) ?
    O13 Nd1 O4 C10 . . . . -65.6(2) ?
    O2 Nd1 O4 C10 1_545 . . . -95.4(3) ?
    O1 Nd1 O4 C10 1_545 . . . 150.0(2) ?
    O3 Nd1 O4 C10 . . . . 0.4(2) ?
    C1 Nd1 O4 C10 1_545 . . . -162.0(3) ?
    O6 C11 O5 Nd1 . . . 2_566 156.4(4) ?
    C12 C11 O5 Nd1 . . . 2_566 -27.5(7) ?
    O6 C11 O5 Nd2 . . . 2_566 -2.8(3) ?
    C12 C11 O5 Nd2 . . . 2_566 173.3(3) ?
    O5 C11 O6 Nd2 . . . 2_566 2.9(4) ?
    C12 C11 O6 Nd2 . . . 2_566 -173.0(4) ?
    O8 C20 O7 Nd1 . . . . 175.1(3) ?
    C19 C20 O7 Nd1 . . . . -5.4(6) ?
    O3 Nd1 O7 C20 2 . . . -105.2(4) ?
    O5 Nd1 O7 C20 2_566 . . . 93.5(4) ?
    O4 Nd1 O7 C20 . . . . 15.9(4) ?
    O12 Nd1 O7 C20 . . . . 95.2(4) ?
    O13 Nd1 O7 C20 . . . . -69.4(4) ?
    O2 Nd1 O7 C20 1_545 . . . -146.1(4) ?
    O1 Nd1 O7 C20 1_545 . . . 163.4(4) ?
    O3 Nd1 O7 C20 . . . . -20.0(4) ?
    C1 Nd1 O7 C20 1_545 . . . -170.7(4) ?
    O7 C20 O8 Nd2 . . . 2_556 -36.4(6) ?
    C19 C20 O8 Nd2 . . . 2_556 144.1(3) ?
    O10 C21 O9 Nd2 . . . 2_655 -118.1(3) ?
    C22 C21 O9 Nd2 . . . 2_655 64.4(4) ?
    O10 C21 O9 Nd2 . . . 1_554 7.5(4) ?
    C22 C21 O9 Nd2 . . . 1_554 -170.0(3) ?
    O9 C21 O10 Nd2 . . . 1_554 -7.8(4) ?
    C22 C21 O10 Nd2 . . . 1_554 169.6(3) ?
    O12 C30 O11 Nd2 . . . . -36.9(6) ?
    C29 C30 O11 Nd2 . . . . 144.4(3) ?
    O8 Nd2 O11 C30 2_556 . . . 100.6(4) ?
    O9 Nd2 O11 C30 2_655 . . . 149.5(4) ?
    O1 Nd2 O11 C30 1_545 . . . 56.7(4) ?
    O14 Nd2 O11 C30 . . . . -15.2(4) ?
    O6 Nd2 O11 C30 2_566 . . . -68.1(4) ?
    O10 Nd2 O11 C30 1_556 . . . -120.0(4) ?
    O5 Nd2 O11 C30 2_566 . . . -15.6(4) ?
    O9 Nd2 O11 C30 1_556 . . . -147.7(4) ?
    C11 Nd2 O11 C30 2_566 . . . -43.0(4) ?
    C21 Nd2 O11 C30 1_556 . . . -134.6(4) ?
    O11 C30 O12 Nd1 . . . . 27.9(5) ?
    C29 C30 O12 Nd1 . . . . -153.5(3) ?
    O3 Nd1 O12 C30 2 . . . -142.6(3) ?
    O5 Nd1 O12 C30 2_566 . . . 26.1(3) ?
    O4 Nd1 O12 C30 . . . . 102.4(3) ?
    O7 Nd1 O12 C30 . . . . 24.3(4) ?
    O13 Nd1 O12 C30 . . . . 178.8(3) ?
    O2 Nd1 O12 C30 1_545 . . . -80.1(3) ?
    O1 Nd1 O12 C30 1_545 . . . -45.4(3) ?
    O3 Nd1 O12 C30 . . . . 151.1(3) ?
    C1 Nd1 O12 C30 1_545 . . . -63.8(3) ?
loop_
    _geom_hbond_atom_site_label_D
    _geom_hbond_atom_site_label_H
    _geom_hbond_atom_site_label_A
    _geom_hbond_site_symmetry_A
    _geom_hbond_distance_DH
    _geom_hbond_distance_HA
    _geom_hbond_distance_DA
    _geom_hbond_angle_DHA
    O13 H1W O12 2 0.88 2.39 2.838(3) 112
    O14 H4W O7 2_556 0.86 2.26 2.829(3) 124
    O14 H4W O2 2_566 0.86 2.41 3.177(4) 148
    O14 H3W O7 . 0.87 2.25 3.024(3) 149
    O14 H3W O14 2_556 0.87 2.53 3.100(5) 123
data_global
_journal_date_recd_electronic     2011-02-21
_journal_date_accepted     2011-02-22
_journal_name_full     'Acta Crystallographica, Section E'
_journal_year     2011
_journal_volume     67
_journal_issue      3
_journal_page_first     m387
_journal_page_last     m387
_journal_paper_category     QM
_journal_coeditor_code     WM2461
_publ_contact_author_name     'Zhu-Qing Gao'
_publ_contact_author_address
;
School of Chemistry and Biology Engineering
Taiyuan University of Science and Technology
Taiyuan 030021
People's Republic of China
;
_publ_contact_author_email     zqgao2008@163.com
_publ_contact_author_fax     '+86 03516082495'
_publ_contact_author_phone     '+86 13068001288'
_publ_section_title
;
Poly[diaquatris(\m~4~-1,3-phenylenediacetato)dineodymium(III)]
;
loop_
    _publ_author_name
    _publ_author_footnote
    _publ_author_address
    'Gao, Zhu-Qing' .
;
School of Chemistry and Biology Engineering
Taiyuan University of Science and Technology
Taiyuan 030021
People's Republic of China
;
    'Lv, Dong-Yu' .
;
Key Laboratory of Nonferrous Metal Chemistry
and Resources Utilization of Gansu Province
College of Chemistry and Chemical Engineering
Lanzhou University
Lanzhou 730000
People's Republic of China
;
    'Li, Hong-Ji' .
;
School of Chemistry and Biology Engineering
Taiyuan University of Science and Technology
Taiyuan 030021
People's Republic of China
;
    'Gu, Jin-Zhong' .
;
Key Laboratory of Nonferrous Metal Chemistry
and Resources Utilization of Gansu Province
College of Chemistry and Chemical Engineering
Lanzhou University
Lanzhou 730000
People's Republic of China
;
