# Supplementary material for: Poly[diaqua­tris­(μ4-1,3-phenyl­enediacetato)­dineodymium(III)]
Source: Acta Crystallogr Sect E Struct Rep Online. 2011 Feb 26;67(Pt 3):m387. doi: 10.1107/S1600536811006817 (PMC3052131; doi:10.1107/S1600536811006817)
Supplement: Supplementary file 2 [file e-67-0m387-Isup2.hkl]

# 
# h,k,l, Fc-squared, Fo-squared, sigma(Fo-squared) and status flag 
# 
data_I
_shelx_title ' P-1 in P-1' 
_shelx_refln_list_code          4 
_shelx_F_calc_maximum      281.59 
_exptl_crystal_F_000       880.00 
_reflns_d_resolution_high  0.8316 
 
loop_ 
 _symmetry_equiv_pos_as_xyz 
 'x, y, z' 
 '-x, -y, -z' 
 
_cell_length_a    10.4846 
_cell_length_b    11.9660 
_cell_length_c    12.3514 
_cell_angle_alpha 105.619 
_cell_angle_beta   97.202 
_cell_angle_gamma  92.625 
 
_shelx_F_squared_multiplier     1.000 
 
loop_ 
 _refln_index_h 
 _refln_index_k 
 _refln_index_l 
 _refln_F_squared_calc 
 _refln_F_squared_meas 
 _refln_F_squared_sigma 
 _refln_observed_status 
   1   0   0    13327.64    13824.23    180.00 o 
   2   0   0     1360.01     1548.48     35.42 o 
   3   0   0    20836.59    21418.41    286.27 o 
   4   0   0     8983.15     9296.82    109.96 o 
   5   0   0       69.51       56.67      9.16 o 
   6   0   0     7203.99     7406.50    105.96 o 
   7   0   0     1051.80      886.10     34.20 o 
   8   0   0     1602.41     1691.74     52.02 o 
   9   0   0       96.15      119.75     19.34 o 
  10   0   0      990.61      992.77     46.01 o 
  11   0   0     1473.47     1388.71     77.35 o 
  12   0   0     1340.30     1415.46     84.58 o 
 -12   1   0     1968.40     2018.37     96.15 o 
 -11   1   0      841.31      889.18     62.17 o 
 -10   1   0     1126.81     1117.58     47.85 o 
  -9   1   0       18.63       24.78     16.99 o 
  -8   1   0     1266.71     1269.45     43.74 o 
  -7   1   0     5680.12     5855.90     94.58 o 
  -6   1   0     3026.33     3155.75     60.21 o 
  -5   1   0     4606.91     4699.65     96.15 o 
  -4   1   0    14285.31    13905.92    200.97 o 
  -3   1   0    15058.05    15087.16    205.31 o 
  -2   1   0      800.36      874.72     22.41 o 
  -1   1   0     9384.66     9798.34    130.85 o 
   0   1   0    79291.59    58926.66    869.66 o 
   1   1   0       27.61       42.48      3.81 o 
   2   1   0    15046.53    15052.34    149.37 o 
   3   1   0    21790.03    21449.60    331.46 o 
   4   1   0     2107.46     2147.98     43.41 o 
   5   1   0      101.54      105.59     12.00 o 
   6   1   0     7935.52     7828.15    112.52 o 
   7   1   0      217.40      192.09     18.91 o 
   8   1   0     2769.37     2794.05     69.32 o 
   9   1   0      256.79      236.76     24.01 o 
  10   1   0        2.73      -15.90     19.52 o 
  11   1   0     2861.06     3003.70    116.39 o 
  12   1   0      921.49     1013.52     75.18 o 
 -12   2   0      679.71      665.91     40.37 o 
 -11   2   0       77.04       85.31     15.39 o 
 -10   2   0     2042.55     2089.95     50.81 o 
  -9   2   0        0.64        3.62      8.05 o 
  -8   2   0      128.46      138.79     36.87 o 
  -7   2   0     4698.68     4694.25     80.78 o 
  -6   2   0     2610.38     2750.68     70.85 o 
  -5   2   0      134.79      182.54     28.19 o 
  -4   2   0    15021.01    14482.10    253.38 o 
  -3   2   0    22076.12    21088.10    196.71 o 
  -2   2   0     7583.59     7970.59     80.82 o 
  -1   2   0    25200.09    26379.76    339.05 o 
   0   2   0    26500.18    26004.69    370.49 o 
   1   2   0      810.01      843.53     25.66 o 
   2   2   0      268.40      272.77      9.71 o 
   3   2   0    15820.01    16040.89    135.61 o 
   4   2   0       96.02      107.48     11.25 o 
   5   2   0      207.62      210.72     16.36 o 
   6   2   0     2698.97     2718.38     79.16 o 
   7   2   0      146.57      176.31     18.80 o 
   8   2   0     2624.32     2534.90     66.87 o 
   9   2   0       83.26       67.23     24.58 o 
  10   2   0      149.72      137.35     31.81 o 
  11   2   0     3330.50     3342.02    127.23 o 
  12   2   0      903.42      855.20     70.85 o 
 -12   3   0     1004.58     1040.24     47.79 o 
 -11   3   0        9.18        8.58     10.79 o 
 -10   3   0     3833.17     3881.54     70.70 o 
  -9   3   0        5.47        5.72      7.79 o 
  -8   3   0       65.01       58.00     10.27 o 
  -7   3   0     8177.46     8057.64     91.93 o 
  -6   3   0     1330.06     1345.42     39.40 o 
  -5   3   0      316.06      329.16     15.82 o 
  -4   3   0    14862.15    13813.29    192.29 o 
  -3   3   0    25779.60    25429.59    421.46 o 
  -2   3   0     4610.19     4930.01     87.47 o 
  -1   3   0    16978.42    17623.85    244.34 o 
   0   3   0    11924.42    11620.57    182.54 o 
   1   3   0      306.29      337.28     13.72 o 
   2   3   0       13.99       43.53      5.15 o 
   3   3   0    20611.91    20497.06    164.91 o 
   4   3   0     5499.33     5563.75     80.64 o 
   5   3   0     1525.54     1612.81     60.72 o 
   6   3   0      697.90      619.53     41.21 o 
   7   3   0      179.77      207.48     28.19 o 
   8   3   0     3834.03     3760.58    117.11 o 
   9   3   0      176.93      163.38     29.64 o 
  10   3   0        1.08       10.84     22.41 o 
  11   3   0     3724.41     3670.22    137.35 o 
 -12   4   0     1144.87     1095.93     70.12 o 
 -11   4   0       35.72       34.03     12.64 o 
 -10   4   0     4307.10     4384.67     75.73 o 
  -9   4   0       80.23       90.64     15.06 o 
  -8   4   0      111.43      114.74     12.28 o 
  -7   4   0     9851.53     9601.62    103.39 o 
  -6   4   0     2761.39     2863.55     52.49 o 
  -5   4   0      539.28      526.87     19.44 o 
  -4   4   0    35249.29    34874.66    788.70 o 
  -3   4   0    14823.00    15353.30    151.80 o 
  -2   4   0     3382.71     3534.99     67.59 o 
  -1   4   0    21231.41    21424.86    204.36 o 
   0   4   0     7610.71     7449.18    112.77 o 
   1   4   0     3544.15     3459.63     42.97 o 
   2   4   0     2891.36     2847.68     38.56 o 
   3   4   0    19771.50    19675.61    205.29 o 
   4   4   0      244.22      195.86     15.31 o 
   5   4   0      175.74      195.99     22.05 o 
   6   4   0      471.49      426.52     36.15 o 
   7   4   0     1764.03     1852.10     78.07 o 
   8   4   0     5354.18     5147.13    144.58 o 
   9   4   0      790.01      748.21     56.39 o 
  10   4   0      193.47      160.49     33.98 o 
  11   4   0     5357.76     5463.76    173.50 o 
 -12   5   0      982.82     1004.85     68.68 o 
 -11   5   0      316.02      366.52     41.93 o 
 -10   5   0     3053.64     3053.58    106.99 o 
  -9   5   0      193.84      194.55     19.92 o 
  -8   5   0      273.38      261.89     16.69 o 
  -7   5   0    12007.71    11648.11    179.28 o 
  -6   5   0     1518.08     1495.92     36.65 o 
  -5   5   0     3448.74     3424.46     54.89 o 
  -4   5   0    35738.81    36536.41    337.49 o 
  -3   5   0      474.14      412.27     14.32 o 
  -2   5   0        6.67        8.99      3.29 o 
  -1   5   0    23241.52    23050.33    305.07 o 
   0   5   0     2001.32     1881.40    104.10 o 
   1   5   0     2161.78     2247.02     52.19 o 
   2   5   0    15448.91    16500.19    143.54 o 
   3   5   0    10082.89    10574.61    102.87 o 
   4   5   0     1349.32     1352.13     29.25 o 
   5   5   0      817.25      842.32     33.46 o 
   6   5   0      571.33      545.08     41.93 o 
   7   5   0      960.33      891.35     55.66 o 
   8   5   0     6069.59     5848.35    159.76 o 
   9   5   0       94.49       75.18     25.30 o 
  10   5   0      715.73      785.08     62.89 o 
  11   5   0     4412.47     4299.15    156.87 o 
 -11   6   0     1772.67     1802.94     86.75 o 
 -10   6   0     1171.75     1116.90     65.06 o 
  -9   6   0      626.72      575.44     44.82 o 
  -8   6   0     3220.98     3171.41    100.48 o 
  -7   6   0    11174.62    10901.50    208.20 o 
  -6   6   0      945.87      983.16     49.88 o 
  -5   6   0     2363.64     2437.00     45.42 o 
  -4   6   0    16225.35    16586.12    442.78 o 
  -3   6   0     3027.79     3146.21     91.81 o 
  -2   6   0     1301.85     1413.79     28.64 o 
  -1   6   0    19272.20    19223.66    303.62 o 
   0   6   0     1077.04     1074.01     62.17 o 
   1   6   0     3719.20     3907.40     52.61 o 
   2   6   0     1638.91     1561.26     31.37 o 
   3   6   0     3223.68     3277.31     49.12 o 
   4   6   0     2730.46     2622.71     60.53 o 
   5   6   0      397.92      475.05     29.28 o 
   6   6   0      573.35      634.77     32.46 o 
   7   6   0     4011.14     4016.50    125.79 o 
   8   6   0     4289.72     4162.52    134.46 o 
   9   6   0       11.60        2.89     16.63 o 
  10   6   0     2173.48     2156.44    104.82 o 
 -11   7   0     2296.76     2280.78    101.93 o 
 -10   7   0     3135.99     3054.30    112.77 o 
  -9   7   0        5.13       41.21     18.07 o 
  -8   7   0     3215.78     3259.61    106.99 o 
  -7   7   0     9100.64     9020.49    190.13 o 
  -6   7   0      886.91      898.58     50.60 o 
  -5   7   0     4789.13     4888.33    122.89 o 
  -4   7   0     7681.71     7534.90    157.59 o 
  -3   7   0       76.71      101.21     20.24 o 
  -2   7   0        4.47        0.72     11.57 o 
  -1   7   0    15134.93    15465.25    342.66 o 
   0   7   0       74.70       87.38     10.13 o 
   1   7   0     3593.85     3674.23     53.15 o 
   2   7   0      973.62      951.75     35.19 o 
   3   7   0      162.85      154.13     16.14 o 
   4   7   0     4311.83     4060.36     95.06 o 
   5   7   0      697.19      734.90     34.71 o 
   6   7   0        2.44       20.58     11.49 o 
   7   7   0     8923.46     8617.94    164.46 o 
   8   7   0     4916.32     4821.10    149.64 o 
   9   7   0       45.46       54.94     24.58 o 
  10   7   0     2244.66     2170.90    108.44 o 
 -10   8   0     1033.22     1074.97     68.68 o 
  -9   8   0      811.55      866.77     59.28 o 
  -8   8   0     6692.98     6596.56    166.27 o 
  -7   8   0    11582.03    11202.23    226.27 o 
  -6   8   0     1095.90     1065.57     58.56 o 
  -5   8   0     6312.14     6355.11    151.09 o 
  -4   8   0    14378.81    14513.17    262.42 o 
  -3   8   0       15.68        3.61     13.74 o 
  -2   8   0      186.47      212.54     29.64 o 
  -1   8   0    10231.35    10381.01    215.43 o 
   0   8   0        1.98       49.16     20.24 o 
   1   8   0     2733.80     2884.48     63.39 o 
   2   8   0      602.61      636.73     29.53 o 
   3   8   0       56.00       49.93     12.51 o 
   4   8   0     4850.89     4733.18    165.19 o 
   5   8   0      226.14      208.60     22.02 o 
   6   8   0      124.70      106.65     19.04 o 
   7   8   0     8517.22     8554.37    147.42 o 
   8   8   0     2503.71     2415.97    105.55 o 
   9   8   0       18.82      -10.12     18.07 o 
 -10   9   0      640.46      639.78     56.39 o 
  -9   9   0       10.44       71.57     26.02 o 
  -8   9   0     3082.64     3043.46    112.77 o 
  -7   9   0     4361.24     4025.17    126.51 o 
  -6   9   0       11.20       -2.17     15.90 o 
  -5   9   0     6211.40     6269.81    160.49 o 
  -4   9   0     9045.67     9027.72    201.69 o 
  -3   9   0      166.29      177.84     31.09 o 
  -2   9   0      828.46      824.12     57.83 o 
  -1   9   0    10582.32    10480.04    227.72 o 
   0   9   0      134.59      179.99     19.28 o 
   1   9   0     6164.20     6115.11    164.82 o 
   2   9   0       91.19      127.96     30.36 o 
   3   9   0     2184.80     2296.69     97.59 o 
   4   9   0     4664.49     4916.94     97.25 o 
   5   9   0       39.43       24.58     13.35 o 
   6   9   0      222.21      244.17     26.14 o 
   7   9   0     8300.07     8181.82    175.67 o 
   8   9   0      829.28      777.85     61.45 o 
  -9  10   0      163.23      195.91     36.15 o 
  -8  10   0     5901.63     5573.65    163.38 o 
  -7  10   0     2205.17     2178.85     96.87 o 
  -6  10   0      546.87      531.34     49.88 o 
  -5  10   0     2891.10     2893.81    111.33 o 
  -4  10   0     3505.10     3508.29    124.34 o 
  -3  10   0       10.89        9.40     23.86 o 
  -2  10   0     1756.32     1969.93     94.70 o 
  -1  10   0     1454.72     1492.81     83.86 o 
   0  10   0      567.98      530.62     54.22 o 
   1  10   0       78.52       89.64     30.36 o 
   2  10   0     3225.11     3282.74    122.17 o 
   3  10   0     1519.94     1439.32     82.41 o 
   4  10   0     6553.23     6457.77    182.90 o 
   5  10   0        1.87        0.72     20.96 o 
   6  10   0      366.16      433.02     54.22 o 
   7  10   0     5232.31     5611.24    185.07 o 
  -8  11   0     2798.81     2959.60    122.89 o 
  -7  11   0      233.70      221.21     39.76 o 
  -6  11   0        0.49       13.01     20.96 o 
  -5  11   0     1673.53     1630.16     91.09 o 
  -4  11   0     1254.17     1262.93     81.69 o 
  -3  11   0     2171.31     2271.39    106.99 o 
  -2  11   0      238.92      226.27     44.10 o 
  -1  11   0     1302.17     1315.70     83.13 o 
   0  11   0     3761.14     3791.67    138.08 o 
   1  11   0      946.53     1048.22     73.74 o 
   2  11   0       56.62       96.87     31.81 o 
   3  11   0     3010.85     3192.38    127.23 o 
   4  11   0     4398.49     4463.98    154.70 o 
   5  11   0       51.04       71.57     32.53 o 
   6  11   0     1276.55     1178.35     84.58 o 
  -7  12   0      170.37       79.52     32.53 o 
  -6  12   0        1.45        5.06     26.02 o 
  -5  12   0     1759.96     1748.00    101.21 o 
  -4  12   0     1054.35     1046.78     80.97 o 
  -3  12   0      713.97      725.08     70.12 o 
  -2  12   0      133.22      125.06     39.76 o 
  -1  12   0       63.30       36.15     31.09 o 
   0  12   0     2797.62     2872.85    125.79 o 
   1  12   0      511.08      510.38     57.11 o 
   2  12   0        0.55        8.67     25.30 o 
   3  12   0     4112.84     4205.17    153.26 o 
   4  12   0     4287.48     4170.48    154.70 o 
   5  12   0        1.35       19.52     27.47 o 
  -5  13   0     2130.28     2048.73    117.11 o 
  -4  13   0       31.01       64.34     41.21 o 
  -3  13   0     1895.05     1735.71    106.99 o 
  -2  13   0      581.57      597.12     68.68 o 
  -1  13   0       34.27       44.10     33.25 o 
   0  13   0     3596.92     3809.74    151.09 o 
   1  13   0      730.95      719.30     70.12 o 
   2  13   0      128.30      148.92     41.21 o 
   3  13   0     3806.46     3883.48    152.53 o 
   0 -14   1     2822.17     2987.07    138.08 o 
   1 -14   1      301.45      297.12     54.22 o 
   2 -14   1       52.17       49.88     39.04 o 
  -3 -13   1      733.07      772.79     71.57 o 
  -2 -13   1      430.28      453.99     56.39 o 
  -1 -13   1      160.86      137.35     39.04 o 
   0 -13   1     2057.68     2091.38    111.33 o 
   1 -13   1       13.15       -7.23     29.64 o 
   2 -13   1       49.69       39.76     33.25 o 
   3 -13   1     5959.77     5727.63    190.13 o 
   4 -13   1     2547.74     2731.88    129.40 o 
   5 -13   1       14.61       18.07     28.19 o 
  -5 -12   1     2456.30     2435.49    120.00 o 
  -4 -12   1       96.27      102.65     35.42 o 
  -3 -12   1     1707.88     1694.50     96.15 o 
  -2 -12   1      320.02      311.57     46.27 o 
  -1 -12   1      289.69      336.88     48.44 o 
   0 -12   1     3821.45     4061.32    148.92 o 
   1 -12   1      362.24      437.36     54.94 o 
   2 -12   1      342.30      299.29     49.16 o 
   3 -12   1     5611.59     5384.97    174.94 o 
   4 -12   1     2872.78     2765.14    123.62 o 
   5 -12   1      261.28      312.30     47.71 o 
   6 -12   1     4404.08     4432.89    156.87 o 
   7 -12   1     2802.85     2954.54    127.23 o 
  -7 -11   1      179.91      100.48     39.04 o 
  -6 -11   1       30.98       28.92     29.64 o 
  -5 -11   1      973.34      949.18     73.74 o 
  -4 -11   1     1320.51     1317.87     83.13 o 
  -3 -11   1     4867.72     4926.64    159.04 o 
  -2 -11   1       38.11       46.27     25.30 o 
  -1 -11   1      504.68      514.71     52.77 o 
   0 -11   1     3294.59     3305.15    126.51 o 
   1 -11   1       23.43       31.09     28.19 o 
   2 -11   1      275.13      314.47     45.54 o 
   3 -11   1    11417.91    11163.20    256.63 o 
   4 -11   1     1362.45     1398.11     81.69 o 
   5 -11   1       39.57       12.29     20.24 o 
   6 -11   1     5810.58     5789.07    172.05 o 
   7 -11   1     1810.69     1903.43     95.42 o 
   8 -11   1       91.94       91.09     30.36 o 
  -8 -10   1     2754.29     2774.15     86.75 o 
  -7 -10   1     1034.50     1113.33     53.78 o 
  -6 -10   1        0.12       20.84     13.76 o 
  -5 -10   1      383.07      338.32     46.27 o 
  -4 -10   1     5029.45     4659.16    151.09 o 
  -3 -10   1     5691.61     5700.16    166.27 o 
  -2 -10   1       32.67       42.65     23.86 o 
  -1 -10   1     6542.38     7078.75    187.96 o 
   0 -10   1    15708.25    15727.66    309.41 o 
   1 -10   1     4047.89     4094.57    137.35 o 
   2 -10   1     1697.47     1711.85     86.03 o 
   3 -10   1     9578.01     9511.34    219.77 o 
   4 -10   1     1205.50     1281.00     73.01 o 
   5 -10   1      443.63      409.89     44.10 o 
   6 -10   1     8495.70     8319.99    201.69 o 
   7 -10   1     1101.17     1033.76     65.78 o 
   8 -10   1      264.54      284.83     40.48 o 
   9 -10   1      891.91      926.77     67.23 o 
  -9  -9   1     1280.94     1351.12     83.86 o 
  -8  -9   1     1026.76     1126.30     73.01 o 
  -7  -9   1     2423.36     2491.27     77.29 o 
  -6  -9   1      148.68      175.49     22.75 o 
  -5  -9   1      960.45      934.86     56.39 o 
  -4  -9   1     3162.57     3116.44     97.95 o 
  -3  -9   1     3005.67     3165.18     73.61 o 
  -2  -9   1       24.48       -2.89     14.46 o 
  -1  -9   1     8339.52     8691.56    202.42 o 
   0  -9   1    11317.04    11724.17    245.79 o 
   1  -9   1      502.39      513.27     47.71 o 
   2  -9   1     6904.30     6790.31    171.33 o 
   3  -9   1    14113.98    13793.87    266.75 o 
   4  -9   1      216.84      266.75     33.98 o 
   5  -9   1      671.96      674.48     49.88 o 
   6  -9   1    10866.73    10306.55    218.32 o 
   7  -9   1     1372.02     1330.16     70.12 o 
   8  -9   1     1219.79     1250.64     70.12 o 
   9  -9   1      656.12      627.49     53.50 o 
  10  -9   1       21.46       13.74     21.69 o 
  -9  -8   1     2428.45     2608.26    114.22 o 
  -8  -8   1      154.96      165.55     33.25 o 
  -7  -8   1     3229.67     3265.52     87.47 o 
  -6  -8   1      125.69      128.35     32.53 o 
  -5  -8   1      217.64      247.70     29.28 o 
  -4  -8   1     6014.37     5871.13    105.15 o 
  -3  -8   1      811.03      826.16     40.12 o 
  -2  -8   1        0.15       15.39      9.04 o 
  -1  -8   1     8562.40     8685.03    123.63 o 
   0  -8   1     5058.22     4908.44     82.64 o 
   1  -8   1       21.16        0.00     15.18 o 
   2  -8   1     6324.57     6550.30    156.15 o 
   3  -8   1    12980.86    12661.07    237.11 o 
   4  -8   1        1.03       12.29     15.90 o 
   5  -8   1      881.04      895.69     52.05 o 
   6  -8   1    10287.98     9788.22    201.69 o 
   7  -8   1      124.15       90.36     21.69 o 
   8  -8   1      569.57      608.69     47.71 o 
   9  -8   1     1139.26     1243.41     69.40 o 
  10  -8   1       44.29       46.27     22.41 o 
 -10  -7   1      118.46      133.74     33.98 o 
  -9  -7   1     1520.43     1507.27     83.86 o 
  -8  -7   1      118.24      133.74     30.36 o 
  -7  -7   1     3577.63     3553.33    109.88 o 
  -6  -7   1      374.04      393.01     50.60 o 
  -5  -7   1       67.31      113.86     18.07 o 
  -4  -7   1     6925.67     6513.28    107.91 o 
  -3  -7   1     1255.34     1267.38     41.38 o 
  -2  -7   1      456.45      500.41     25.66 o 
  -1  -7   1     9670.61     9732.74    125.79 o 
   0  -7   1     9878.89     9995.55    128.44 o 
   1  -7   1      359.89      423.05     20.57 o 
   2  -7   1     6482.99     6309.64     85.70 o 
   3  -7   1    11964.46    11896.31    135.13 o 
   4  -7   1      416.57      441.70     34.70 o 
   5  -7   1       14.23        9.40     13.74 o 
   6  -7   1     8684.79     8242.63    172.05 o 
   7  -7   1       34.82       39.04     15.90 o 
   8  -7   1       29.42       10.12     15.18 o 
   9  -7   1     1284.14     1385.10     70.12 o 
  10  -7   1      358.23      326.03     38.31 o 
  11  -7   1     1327.20     1471.12     80.24 o 
 -10  -6   1      296.38      248.68     41.93 o 
  -9  -6   1     1093.12      983.88     67.95 o 
  -8  -6   1      272.36      276.88     38.31 o 
  -7  -6   1     4357.94     4076.50    126.51 o 
  -6  -6   1      421.75      424.73     26.07 o 
  -5  -6   1       93.76      113.32     16.27 o 
  -4  -6   1    16171.13    15989.87    192.13 o 
  -3  -6   1     2134.50     2179.98     36.90 o 
  -2  -6   1     2520.68     2750.33     57.68 o 
  -1  -6   1    20670.83    20242.74    391.17 o 
   0  -6   1    19457.12    19148.55    292.06 o 
   1  -6   1        0.01       11.86     12.29 o 
   2  -6   1    10951.57    10784.95    121.37 o 
   3  -6   1     9648.42     9518.48    159.76 o 
   4  -6   1      548.50      620.82     21.65 o 
   5  -6   1     2163.68     2376.71     81.69 o 
   6  -6   1     5642.86     5671.56     83.95 o 
   7  -6   1     1741.52     1783.39     44.56 o 
   8  -6   1      294.00      340.49     33.25 o 
   9  -6   1     2050.86     1995.24     81.69 o 
  10  -6   1       64.40      103.38     25.30 o 
  11  -6   1     3201.41     3364.43    120.00 o 
 -11  -5   1      388.37      322.42     46.27 o 
 -10  -5   1      240.37      235.67     39.04 o 
  -9  -5   1     1302.31     1189.19     72.29 o 
  -8  -5   1     2687.99     2626.34    103.38 o 
  -7  -5   1     2116.28     2045.84     84.58 o 
  -6  -5   1      827.66      792.31     49.88 o 
  -5  -5   1     3377.45     3337.52     90.73 o 
  -4  -5   1    25014.32    23711.30    253.03 o 
  -3  -5   1      607.53      607.98     33.22 o 
  -2  -5   1       48.13       49.94      8.85 o 
  -1  -5   1    26365.15    24795.36    323.46 o 
   0  -5   1    27913.36    27255.00    267.50 o 
   1  -5   1      169.05      189.34     24.58 o 
   2  -5   1    35317.74    36295.41    386.40 o 
   3  -5   1    10267.84    10713.83    117.44 o 
   4  -5   1     1705.50     1660.01     34.91 o 
   5  -5   1      988.10     1039.96     28.61 o 
   6  -5   1     2586.57     2542.08     70.12 o 
   7  -5   1     4961.61     4985.28     86.39 o 
   8  -5   1       19.63       17.13      9.20 o 
   9  -5   1     2423.61     2322.34     49.82 o 
  10  -5   1     1436.44     1491.96     42.70 o 
  11  -5   1     1884.75     2012.58     89.64 o 
 -11  -4   1     1601.27     1646.79     93.26 o 
 -10  -4   1      137.28      154.70     32.53 o 
  -9  -4   1     1677.60     1745.83     84.58 o 
  -8  -4   1     4872.83     4834.11    140.24 o 
  -7  -4   1     5155.32     5107.37    136.63 o 
  -6  -4   1      717.84      678.81     44.82 o 
  -5  -4   1     6874.05     6599.79     99.77 o 
  -4  -4   1    26740.87    26262.62    530.98 o 
  -3  -4   1     1700.02     1853.33     41.91 o 
  -2  -4   1     7866.04     7598.45     98.64 o 
  -1  -4   1    22158.03    20551.33    209.87 o 
   0  -4   1    11055.80    10822.28    121.09 o 
   1  -4   1     1247.18     1356.85     26.33 o 
   2  -4   1    29939.39    31421.21    287.17 o 
   3  -4   1      252.91      215.71     18.07 o 
   4  -4   1     5063.81     4997.24     67.95 o 
   5  -4   1     2724.02     2660.91     47.85 o 
   6  -4   1     1165.93     1330.03     35.06 o 
   7  -4   1     5001.61     5014.60     97.59 o 
   8  -4   1       11.86       37.59     11.25 o 
   9  -4   1      569.50      574.91     25.65 o 
  10  -4   1     4723.95     4855.84     80.59 o 
  11  -4   1     1588.52     1668.68     48.41 o 
  12  -4   1        7.84       -3.04     12.06 o 
 -12  -3   1       77.93       80.97     37.59 o 
 -11  -3   1     2797.66     2543.20    113.50 o 
 -10  -3   1      115.23      168.44     34.70 o 
  -9  -3   1       39.50       52.05     26.02 o 
  -8  -3   1     5942.71     5867.87    153.26 o 
  -7  -3   1     1495.70     1455.22     65.78 o 
  -6  -3   1      240.19      253.74     28.19 o 
  -5  -3   1     8048.03     7746.72    156.15 o 
  -4  -3   1    19058.97    18446.41    195.68 o 
  -3  -3   1      440.84      428.70     18.10 o 
  -2  -3   1      230.73      190.59     19.52 o 
  -1  -3   1    24332.01    23048.94    223.87 o 
   0  -3   1     1548.40     1555.03     29.35 o 
   1  -3   1      187.63      226.86      9.50 o 
   2  -3   1     5063.30     5243.80     61.33 o 
   3  -3   1      287.80      424.21     14.51 o 
   4  -3   1    14863.82    14918.26    315.55 o 
   5  -3   1     3471.35     3300.12    114.58 o 
   6  -3   1      339.67      394.82     18.91 o 
   7  -3   1    11131.07    11356.65    139.48 o 
   8  -3   1      487.61      486.59     25.81 o 
   9  -3   1        3.95        1.38      7.97 o 
  10  -3   1     5506.98     5611.28     87.59 o 
  11  -3   1     1602.52     1581.91     46.85 o 
  12  -3   1        0.46       -5.84     11.61 o 
 -12  -2   1       11.94       -0.72     28.19 o 
 -11  -2   1     3083.42     3052.13    120.00 o 
 -10  -2   1      320.93      316.64     42.65 o 
  -9  -2   1      348.70      335.43     40.48 o 
  -8  -2   1    17117.39    17360.71    303.62 o 
  -7  -2   1     5462.05     5474.61    135.18 o 
  -6  -2   1       40.12       48.44     15.18 o 
  -5  -2   1    19039.39    19008.23    291.33 o 
  -4  -2   1    30737.03    30380.35    417.12 o 
  -3  -2   1      935.96      985.04     25.31 o 
  -2  -2   1     1161.42     1353.86     48.07 o 
  -1  -2   1    41452.48    40610.09    867.13 o 
   0  -2   1      825.53      828.46     22.41 o 
   1  -2   1     3766.00     4265.19     57.11 o 
   2  -2   1    24589.25    25545.81    230.76 o 
   3  -2   1      955.15      918.26     20.96 o 
   4  -2   1    10931.37    10848.85    117.05 o 
   5  -2   1     8011.72     8160.43    131.21 o 
   6  -2   1     1949.77     2058.85     62.17 o 
   7  -2   1     6933.32     6582.11    135.18 o 
   8  -2   1      922.21     1039.55     52.05 o 
   9  -2   1      380.18      394.10     35.98 o 
  10  -2   1     4739.75     4798.11     80.22 o 
  11  -2   1     1386.01     1403.68     44.53 o 
  12  -2   1       13.33       10.14     14.14 o 
 -12  -1   1        1.18       -2.89     26.75 o 
 -11  -1   1     2356.85     2437.66    104.82 o 
 -10  -1   1       24.95       53.50     25.30 o 
  -9  -1   1       57.34       85.30     27.47 o 
  -8  -1   1    13579.75    13181.56    242.18 o 
  -7  -1   1     3003.87     3140.33     94.70 o 
  -6  -1   1        1.98        9.40      9.40 o 
  -5  -1   1    31521.58    32486.91    445.31 o 
  -4  -1   1    28513.44    29306.82    397.60 o 
  -3  -1   1       50.60       81.69     10.84 o 
  -2  -1   1    11629.48    11799.36    173.50 o 
  -1  -1   1    25357.12    24973.69    325.31 o 
   0  -1   1      875.71      866.05     19.52 o 
   1  -1   1       97.37      168.44      8.67 o 
   2  -1   1       64.70      118.56     10.12 o 
   3  -1   1     2929.30     2936.47     60.00 o 
   4  -1   1     2385.26     2363.20     57.83 o 
   5  -1   1     9546.56    10252.33    168.44 o 
   6  -1   1     1715.35     1795.71     59.28 o 
   7  -1   1    10879.11    10795.96    194.46 o 
   8  -1   1      357.60      387.53     26.29 o 
   9  -1   1      678.05      663.68     35.09 o 
  10  -1   1     7805.42     7995.07    138.11 o 
  11  -1   1     1101.77     1017.74     49.51 o 
  12  -1   1        4.16      -29.82     19.88 o 
 -12   0   1      250.45      209.64     41.21 o 
 -11   0   1     1539.35     1437.87     78.07 o 
 -10   0   1      185.29      205.31     33.98 o 
  -9   0   1      866.72      885.57     55.66 o 
  -8   0   1    14504.02    13924.72    245.07 o 
  -7   0   1     1222.36     1378.23     42.92 o 
  -6   0   1       10.57       10.40      6.59 o 
  -5   0   1    20402.45    20708.61    218.32 o 
  -4   0   1    13594.85    13156.97    198.08 o 
  -3   0   1     3808.58     3868.30     75.18 o 
  -2   0   1    33078.07    34134.42    430.86 o 
  -1   0   1    19611.70    20187.30    265.31 o 
   0   0   1     9631.44     9280.74    124.34 o 
   1   0   1     1966.48     2117.41     38.31 o 
   2   0   1    51717.25    53318.32    652.79 o 
   3   0   1     2938.45     3079.60     64.34 o 
   4   0   1       18.64       60.72     11.57 o 
   5   0   1     3928.91     3905.17     89.64 o 
   6   0   1     1892.90     1895.47     63.62 o 
   7   0   1    10142.92     9941.08    137.45 o 
   8   0   1      240.23      235.10     28.19 o 
   9   0   1     1985.77     1979.78     85.66 o 
  10   0   1     6631.69     6635.67    149.28 o 
  11   0   1       51.96       36.31     18.14 o 
  12   0   1        2.04       14.46     29.64 o 
 -12   1   1      776.33      789.42     62.89 o 
 -11   1   1     2469.33     2465.85     98.32 o 
 -10   1   1      460.00      504.59     44.82 o 
  -9   1   1     1982.37     2063.91     78.80 o 
  -8   1   1    12541.00    12977.12    278.68 o 
  -7   1   1      139.74      164.73     34.34 o 
  -6   1   1      543.84      577.93     24.39 o 
  -5   1   1    27610.06    28866.32    287.00 o 
  -4   1   1      673.66      597.85     19.76 o 
  -3   1   1      782.30      826.65     23.49 o 
  -2   1   1    13011.65    13876.42    206.39 o 
  -1   1   1    11356.10    12435.52    172.05 o 
   0   1   1     5566.89     5991.49     83.13 o 
   1   1   1     1018.37     1157.38     26.75 o 
   2   1   1    26122.99    26389.80    196.58 o 
   3   1   1     7655.47     7700.45    127.23 o 
   4   1   1      138.40      229.16     20.24 o 
   5   1   1      789.06      906.53     41.93 o 
   6   1   1     8008.20     7887.34    113.36 o 
   7   1   1     6945.98     7103.50    112.33 o 
   8   1   1        0.25       -1.00      9.36 o 
   9   1   1     2992.35     3046.79    134.46 o 
  10   1   1     5829.29     6050.60    120.83 o 
  11   1   1      198.81      219.77     41.21 o 
  12   1   1      168.96      148.92     39.04 o 
 -12   2   1     1007.32     1103.88     63.98 o 
 -11   2   1     2541.61     2571.14    120.36 o 
 -10   2   1      106.58       76.56     16.33 o 
  -9   2   1     4977.18     5052.01    101.57 o 
  -8   2   1     9735.50     9850.93    112.26 o 
  -7   2   1      119.50      108.18     10.75 o 
  -6   2   1     2936.97     2932.72     45.57 o 
  -5   2   1    25810.08    25799.64    208.24 o 
  -4   2   1     1723.53     1714.56     27.36 o 
  -3   2   1     2975.33     3102.82     35.11 o 
  -2   2   1     7062.94     7112.66     60.45 o 
  -1   2   1     2923.39     3322.50     60.72 o 
   0   2   1    17931.08    17986.05    207.20 o 
   1   2   1     4754.86     4637.96     45.61 o 
   2   2   1      283.96      368.84     10.99 o 
   3   2   1    12463.31    11936.47    114.39 o 
   4   2   1      742.01      731.04     25.56 o 
   5   2   1       18.59       12.65      7.16 o 
   6   2   1    11304.10    11225.30    147.91 o 
   7   2   1     8484.95     8305.69    182.53 o 
   8   2   1      208.40      202.99     23.13 o 
   9   2   1     5629.35     5787.08    113.54 o 
  10   2   1     5418.77     5248.53    113.49 o 
  11   2   1        9.12       -2.89     26.02 o 
 -12   3   1     2674.39     2692.59     75.90 o 
 -11   3   1     2524.77     2484.17     68.35 o 
 -10   3   1        9.59        2.62     10.77 o 
  -9   3   1     6498.31     6674.38     91.34 o 
  -8   3   1     8495.16     8654.79    101.76 o 
  -7   3   1       99.71      117.83     10.93 o 
  -6   3   1     8282.49     8500.60     89.64 o 
  -5   3   1    27628.09    27969.29    266.97 o 
  -4   3   1       98.55      109.05     11.90 o 
  -3   3   1     3777.11     4115.97     42.14 o 
  -2   3   1     5775.38     5664.50    105.25 o 
  -1   3   1     1447.28     1618.60     44.10 o 
   0   3   1     6269.93     6370.53     62.82 o 
   1   3   1     1661.76     1519.87     20.48 o 
   2   3   1     2407.98     2430.22     29.25 o 
   3   3   1    10767.98    10443.20     84.58 o 
   4   3   1      901.40      834.23     22.64 o 
   5   3   1        0.42       13.16      7.40 o 
   6   3   1    11351.63    11436.49    152.53 o 
   7   3   1     7475.40     7411.89    120.56 o 
   8   3   1      116.95      132.54     19.76 o 
   9   3   1     2414.17     2452.11     99.04 o 
  10   3   1     4915.92     4701.09    148.20 o 
  11   3   1       29.63        4.34     20.96 o 
 -12   4   1     4549.63     4505.18    147.47 o 
 -11   4   1     2295.45     2447.05    100.48 o 
 -10   4   1       12.25        6.51     12.51 o 
  -9   4   1     7319.62     7481.14    144.77 o 
  -8   4   1     5142.15     5147.99     72.61 o 
  -7   4   1      121.14      130.34     11.31 o 
  -6   4   1     6346.00     6312.53     93.26 o 
  -5   4   1    15130.45    15079.86    131.24 o 
  -4   4   1        7.04       48.75     10.30 o 
  -3   4   1     6273.78     6965.18     63.07 o 
  -2   4   1     6556.39     6288.60    114.94 o 
  -1   4   1      258.56      344.83     23.86 o 
   0   4   1     5542.25     5472.57     91.09 o 
   1   4   1      328.51      299.91     19.40 o 
   2   4   1       53.60       73.51     12.04 o 
   3   4   1    39019.28    38489.84    258.56 o 
   4   4   1     4086.79     4218.38     50.71 o 
   5   4   1      141.25      157.46     17.58 o 
   6   4   1    11132.21    11066.28    152.04 o 
   7   4   1     1277.52     1258.12     46.01 o 
   8   4   1       21.44       -0.72     14.46 o 
   9   4   1     6186.07     6094.86    169.16 o 
  10   4   1     2629.02     2721.76    114.22 o 
  11   4   1      164.37      126.51     36.15 o 
 -12   5   1     3847.04     4147.34    141.69 o 
 -11   5   1      723.46      692.55     54.94 o 
 -10   5   1        9.84        4.34     15.90 o 
  -9   5   1     5103.78     4990.26    135.18 o 
  -8   5   1     3659.03     3665.88    107.71 o 
  -7   5   1      226.15      224.32     14.36 o 
  -6   5   1     3988.73     3879.80     78.88 o 
  -5   5   1     6055.92     6169.90     66.06 o 
  -4   5   1     2873.61     2840.79     42.54 o 
  -3   5   1     2047.44     2283.32     33.20 o 
  -2   5   1     5090.45     4895.56    105.55 o 
  -1   5   1    10387.19    10717.88    186.51 o 
   0   5   1     6598.55     6465.66     68.27 o 
   1   5   1     1268.65     1240.10     25.66 o 
   2   5   1     6078.38     6209.35     70.61 o 
   3   5   1    38906.82    38135.59    298.52 o 
   4   5   1       28.87       31.10      7.49 o 
   5   5   1     2016.18     2072.06     52.90 o 
   6   5   1     8948.62     8773.97    186.51 o 
   7   5   1     1276.09     1275.22     67.23 o 
   8   5   1        3.14       -7.23     13.01 o 
   9   5   1     4722.68     4753.14    151.09 o 
  10   5   1     1131.35     1012.80     72.29 o 
  11   5   1      515.42      460.49     54.22 o 
 -11   6   1      210.76      232.78     35.42 o 
 -10   6   1      726.33      687.49     51.33 o 
  -9   6   1     6434.20     6801.15    166.99 o 
  -8   6   1      297.92      273.98     31.09 o 
  -7   6   1      589.54      597.12     41.93 o 
  -6   6   1     2792.87     2713.81     86.03 o 
  -5   6   1     4549.16     4633.14    112.77 o 
  -4   6   1     1155.90     1307.75     54.22 o 
  -3   6   1        1.42       21.69     12.29 o 
  -2   6   1     6459.08     6678.98    140.24 o 
  -1   6   1     7929.37     7589.39     88.11 o 
   0   6   1     4722.04     4674.38     66.80 o 
   1   6   1      151.73      145.40     10.45 o 
   2   6   1    10788.84    10514.24    132.51 o 
   3   6   1    22165.43    21885.51    215.91 o 
   4   6   1      234.59      224.39     14.51 o 
   5   6   1     3260.47     3289.50    125.06 o 
   6   6   1     8557.50     8588.35    188.32 o 
   7   6   1      710.47      660.02     50.60 o 
   8   6   1      115.72      103.38     27.47 o 
   9   6   1     2715.29     2724.65    114.22 o 
  10   6   1      271.27      236.39     41.21 o 
 -11   7   1      520.61      485.07     50.60 o 
 -10   7   1      571.08      581.22     50.60 o 
  -9   7   1     4974.11     5350.27    148.92 o 
  -8   7   1      743.32      723.63     50.60 o 
  -7   7   1     1985.27     2103.67     82.41 o 
  -6   7   1     1503.03     1389.44     64.34 o 
  -5   7   1      998.44      946.29     51.33 o 
  -4   7   1     1332.10     1474.74     62.17 o 
  -3   7   1      295.25      292.78     30.36 o 
  -2   7   1      890.20      825.56     48.44 o 
  -1   7   1     6740.70     6449.81    151.09 o 
   0   7   1     5640.18     5680.71    183.62 o 
   1   7   1      635.06      632.98     26.68 o 
   2   7   1    12815.40    12828.87    127.61 o 
   3   7   1    11201.35    10720.35    121.25 o 
   4   7   1     1319.43     1277.38     43.60 o 
   5   7   1     2946.05     2945.14     70.86 o 
   6   7   1    10792.99    10558.19    163.02 o 
   7   7   1      658.58      559.77     64.34 o 
   8   7   1      406.49      328.20     41.93 o 
   9   7   1     2562.48     2611.88    114.94 o 
 -10   8   1      996.63      968.70     65.78 o 
  -9   8   1     4533.55     4709.04    143.14 o 
  -8   8   1      954.15      824.84     55.66 o 
  -7   8   1       69.18       70.85     25.30 o 
  -6   8   1     3684.56     3464.91    109.88 o 
  -5   8   1      565.81      630.38     46.99 o 
  -4   8   1     2513.04     2655.25     93.26 o 
  -3   8   1     1627.82     1579.56     70.85 o 
  -2   8   1     1499.21     1577.39     73.01 o 
  -1   8   1     9242.21     8922.89    196.63 o 
   0   8   1     5284.77     5385.55     96.94 o 
   1   8   1      622.25      632.64     31.06 o 
   2   8   1     9228.91     9237.68    157.96 o 
   3   8   1     4458.04     4433.23     84.72 o 
   4   8   1      143.53      160.71     21.69 o 
   5   8   1     2529.95     2465.88     67.31 o 
   6   8   1    10365.80    10369.89    160.78 o 
   7   8   1       16.00       18.07     16.63 o 
   8   8   1      233.92      267.48     41.21 o 
   9   8   1     2506.66     2592.36    115.67 o 
 -10   9   1      547.27      469.89     50.60 o 
  -9   9   1     3151.77     3283.46    122.17 o 
  -8   9   1       78.77       66.51     28.19 o 
  -7   9   1      274.81      254.46     36.87 o 
  -6   9   1     1399.95     1343.17     72.29 o 
  -5   9   1       47.86       60.00     26.02 o 
  -4   9   1     4499.17     4465.42    133.74 o 
  -3   9   1     1232.08     1342.45     72.29 o 
  -2   9   1      451.62      480.74     47.71 o 
  -1   9   1    17690.98    16886.48    315.91 o 
   0   9   1     2424.69     2493.83     65.74 o 
   1   9   1      177.57      201.69     35.42 o 
   2   9   1    11588.47    11828.27    250.85 o 
   3   9   1     3297.58     3268.28    118.56 o 
   4   9   1      118.74      104.82     30.36 o 
   5   9   1     4451.47     4390.96    144.58 o 
   6   9   1     4418.83     4585.43    153.26 o 
   7   9   1        0.35      -14.18     20.24 o 
   8   9   1      514.37      462.66     51.33 o 
  -9  10   1     1463.67     1445.10     84.58 o 
  -8  10   1      604.25      604.35     58.56 o 
  -7  10   1      155.25      135.18     33.25 o 
  -6  10   1     1473.61     1421.24     80.97 o 
  -5  10   1      817.86      845.08     64.34 o 
  -4  10   1     7604.14     7390.32    190.85 o 
  -3  10   1        1.69       13.01     26.02 o 
  -2  10   1     2328.21     2321.99    104.10 o 
  -1  10   1     9811.32    10061.76    269.65 o 
   0  10   1      716.26      772.79     62.89 o 
   1  10   1     1888.94     2097.17     99.04 o 
   2  10   1     9684.56     9634.96    227.72 o 
   3  10   1     2053.33     1967.76     96.15 o 
   4  10   1       70.73       11.57     24.58 o 
   5  10   1     4041.72     4067.10    145.31 o 
   6  10   1     1906.03     1751.61     98.32 o 
   7  10   1       68.24       76.63     32.53 o 
  -8  11   1      677.13      863.16     72.29 o 
  -7  11   1      124.83       84.58     35.42 o 
  -6  11   1      481.54      558.09     58.56 o 
  -5  11   1     1990.36     1854.27     97.59 o 
  -4  11   1     6724.15     6772.96    193.02 o 
  -3  11   1       57.88       17.35     28.92 o 
  -2  11   1     2949.67     3317.44    131.57 o 
  -1  11   1     7710.92     7766.24    209.64 o 
   0  11   1       11.05       83.13     31.81 o 
   1  11   1     2054.68     2167.29    104.10 o 
   2  11   1    10103.79    10045.58    241.45 o 
   3  11   1     1948.39     1886.08     98.32 o 
   4  11   1        4.89        7.95     23.86 o 
   5  11   1     1930.59     1835.47    101.93 o 
   6  11   1      810.36      921.71     76.63 o 
  -6  12   1      308.86      302.18     52.05 o 
  -5  12   1     3502.52     3407.08    141.69 o 
  -4  12   1     3714.53     3553.83    145.31 o 
  -3  12   1      284.77      340.49     54.94 o 
  -2  12   1     2911.30     2691.40    125.79 o 
  -1  12   1     5558.97     5504.97    180.00 o 
   0  12   1      234.00      176.39     41.93 o 
   1  12   1     1237.56     1086.54     78.07 o 
   2  12   1     7067.19     7055.61    202.42 o 
   3  12   1      546.99      584.84     62.17 o 
   4  12   1        8.39       26.75     27.47 o 
  -4  13   1     2224.33     2303.92    124.34 o 
  -3  13   1       39.89        4.34     34.70 o 
  -2  13   1     3726.07     3751.91    155.43 o 
  -1  13   1     4243.61     4254.33    161.93 o 
   0  13   1        3.00      -22.41     25.30 o 
   1  13   1      899.47      816.89     73.74 o 
   2  13   1     4023.11     4013.60    153.98 o 
  -1 -14   2     5920.14     5954.62    195.19 o 
   0 -14   2       67.59       83.13     33.25 o 
   1 -14   2     1577.31     1699.56    101.21 o 
   2 -14   2     7169.03     6880.67    217.60 o 
   3 -14   2      662.07      738.09     73.01 o 
  -4 -13   2      802.44      938.34     77.35 o 
  -3 -13   2        3.40       21.69     28.19 o 
  -2 -13   2     3264.97     3345.63    138.08 o 
  -1 -13   2     4399.85     4343.97    156.87 o 
   0 -13   2      148.79      171.33     39.76 o 
   1 -13   2     1080.37     1048.22     78.07 o 
   2 -13   2     6668.79     6757.05    207.48 o 
   3 -13   2       16.56       -1.45     24.58 o 
   4 -13   2      167.89      157.59     40.48 o 
   5 -13   2     2011.77     1769.69    103.38 o 
  -6 -12   2       72.01       63.62     33.98 o 
  -5 -12   2     4529.58     4408.31    161.93 o 
  -4 -12   2     1980.79     1904.87    102.65 o 
  -3 -12   2       67.85       41.21     31.09 o 
  -2 -12   2     4870.25     5074.11    165.55 o 
  -1 -12   2     2595.10     2441.27    109.88 o 
   0 -12   2      169.49      201.69     38.31 o 
   1 -12   2     3135.78     3054.30    127.23 o 
   2 -12   2     5658.89     5951.73    183.62 o 
   3 -12   2       81.78       58.56     28.92 o 
   4 -12   2       31.05       36.15     25.30 o 
   5 -12   2     1194.96     1199.31     79.52 o 
   6 -12   2      124.39      135.18     36.15 o 
   7 -12   2      718.88      785.08     65.78 o 
  -7 -11   2       42.52       28.19     28.92 o 
  -6 -11   2      815.37      719.30     67.23 o 
  -5 -11   2     5299.54     5424.00    174.94 o 
  -4 -11   2     3140.45     2973.33    122.89 o 
  -3 -11   2      106.56       83.86     30.36 o 
  -2 -11   2     9458.39     9291.58    226.27 o 
  -1 -11   2     4835.31     5043.75    157.59 o 
   0 -11   2      129.76      143.86     32.53 o 
   1 -11   2     4241.50     4430.72    148.92 o 
   2 -11   2     7244.00     7070.80    193.74 o 
   3 -11   2      596.61      663.63     57.83 o 
   4 -11   2        1.84        8.67     20.96 o 
   5 -11   2     2072.56     1996.68     96.15 o 
   6 -11   2      406.83      422.90     47.71 o 
   7 -11   2      591.08      596.40     56.39 o 
   8 -11   2      787.19      780.74     62.89 o 
  -8 -10   2     3248.02     3619.64    173.14 o 
  -7 -10   2       10.56        1.17     12.57 o 
  -6 -10   2      514.53      517.05     71.57 o 
  -5 -10   2     7283.85     7143.81    196.63 o 
  -4 -10   2     1337.37     1396.81     51.86 o 
  -3 -10   2      648.05      681.71     57.83 o 
  -2 -10   2    18296.39    18382.91    343.38 o 
  -1 -10   2     5495.82     5669.79    162.66 o 
   0 -10   2       28.71       17.35     16.63 o 
   1 -10   2     5096.73     5484.00    159.76 o 
   2 -10   2     7443.36     7439.48    190.13 o 
   3 -10   2      460.52      554.47     49.88 o 
   4 -10   2      122.56      128.68     30.36 o 
   5 -10   2     2507.10     2531.64    101.21 o 
   6 -10   2     2740.28     2569.23    102.65 o 
   7 -10   2     1254.77     1280.28     72.29 o 
   8 -10   2      298.92      326.03     41.21 o 
   9 -10   2     1232.40     1225.33     75.18 o 
  -9  -9   2      949.17      953.52     71.57 o 
  -8  -9   2     4272.95     4333.13    145.31 o 
  -7  -9   2        7.21       27.76     14.44 o 
  -6  -9   2      713.78      683.60     38.60 o 
  -5  -9   2     7737.15     7626.22    233.86 o 
  -4  -9   2      339.01      364.33     39.04 o 
  -3  -9   2     2656.08     2878.41     70.19 o 
  -2  -9   2    21536.74    21082.21    246.77 o 
  -1  -9   2     2884.31     2883.33    155.43 o 
   0  -9   2       86.50       98.32     26.75 o 
   1  -9   2     8147.53     8317.09    194.46 o 
   2  -9   2     3886.83     3813.36    122.17 o 
   3  -9   2      853.19      905.81     58.56 o 
   4  -9   2     1094.93     1182.68     63.62 o 
   5  -9   2     1152.29     1143.65     62.89 o 
   6  -9   2     4886.58     4628.08    132.29 o 
   7  -9   2      614.95      573.27     45.54 o 
   8  -9   2      363.32      368.68     41.21 o 
   9  -9   2     2226.51     2238.86     96.87 o 
  10  -9   2     2070.41     2078.37     96.15 o 
 -10  -8   2       52.50       77.35     31.09 o 
  -9  -8   2     3195.46     3279.85    129.40 o 
  -8  -8   2     3819.27     3859.62    133.74 o 
  -7  -8   2        2.98        4.34     16.99 o 
  -6  -8   2     1505.61     1578.16     55.93 o 
  -5  -8   2     7922.23     7577.23    128.06 o 
  -4  -8   2       69.96       84.12     26.02 o 
  -3  -8   2     4224.43     4080.11    125.06 o 
  -2  -8   2    14702.59    14822.61    261.69 o 
  -1  -8   2      288.86      276.04     20.97 o 
   0  -8   2        4.72        5.47      8.09 o 
   1  -8   2     7494.66     7478.21    108.03 o 
   2  -8   2        6.29        5.92      7.95 o 
   3  -8   2     6194.14     6246.68    148.20 o 
   4  -8   2      804.86      819.06     49.88 o 
   5  -8   2       37.52       40.48     18.80 o 
   6  -8   2     9645.91     9529.42    196.63 o 
   7  -8   2     1612.42     1517.39     69.40 o 
   8  -8   2       67.01       48.44     22.41 o 
   9  -8   2     2850.93     2991.41    107.71 o 
  10  -8   2     2779.21     2818.63    109.88 o 
 -10  -7   2       27.17       18.80     22.41 o 
  -9  -7   2     5527.69     5121.83    161.93 o 
  -8  -7   2     3555.38     3530.70    125.06 o 
  -7  -7   2      151.67      148.92     28.19 o 
  -6  -7   2     5065.22     5010.79    100.16 o 
  -5  -7   2     9550.76     9430.23    142.06 o 
  -4  -7   2      119.17      114.89     15.43 o 
  -3  -7   2     2572.81     2449.63     97.23 o 
  -2  -7   2     8907.43     9099.33    129.31 o 
  -1  -7   2       18.78       26.45     22.05 o 
   0  -7   2      791.03      849.57     34.70 o 
   1  -7   2    10185.86    10154.19    127.73 o 
   2  -7   2       28.76       35.14     19.52 o 
   3  -7   2     4788.13     4802.83     83.86 o 
   4  -7   2      987.58      983.81     30.05 o 
   5  -7   2      556.80      588.31     24.49 o 
   6  -7   2    10029.66     9937.88    127.92 o 
   7  -7   2     2257.31     2259.82     81.69 o 
   8  -7   2      484.28      500.25     41.21 o 
   9  -7   2     6638.25     6656.57    164.82 o 
  10  -7   2     1028.54     1080.75     65.06 o 
  11  -7   2       58.16       26.75     18.80 o 
 -11  -6   2      365.10      389.65     51.33 o 
 -10  -6   2        0.31        9.40     17.35 o 
  -9  -6   2     4530.09     4218.91    141.69 o 
  -8  -6   2     4915.01     4753.14    144.58 o 
  -7  -6   2       92.82      100.48     23.86 o 
  -6  -6   2     5357.57     5232.94    101.57 o 
  -5  -6   2    13124.01    12337.09    164.09 o 
  -4  -6   2      109.17      160.70     28.19 o 
  -3  -6   2     7644.56     7688.55    113.98 o 
  -2  -6   2     8179.50     8177.55    116.19 o 
  -1  -6   2     2246.39     2331.13     52.68 o 
   0  -6   2      452.96      423.68     20.97 o 
   1  -6   2    14583.22    15058.17    165.09 o 
   2  -6   2     1609.95     1500.04     36.51 o 
   3  -6   2     5103.18     4984.98     76.63 o 
   4  -6   2      566.30      538.39     21.50 o 
   5  -6   2       43.02       48.32      9.35 o 
   6  -6   2     7946.11     7774.35    108.08 o 
   7  -6   2       21.17       30.72      9.20 o 
   8  -6   2       78.06       93.04     27.11 o 
   9  -6   2     9033.02     9141.35    133.64 o 
  10  -6   2     1674.85     1836.92     81.69 o 
  11  -6   2       77.59       57.11     23.86 o 
 -11  -5   2        7.36       27.47     19.52 o 
 -10  -5   2       13.97       43.37     23.86 o 
  -9  -5   2     4261.90     3982.52    134.46 o 
  -8  -5   2     1978.76     1791.37     83.86 o 
  -7  -5   2      225.54      210.37     30.36 o 
  -6  -5   2    11955.89    11299.82    222.66 o 
  -5  -5   2     6386.64     6049.88     99.10 o 
  -4  -5   2     3680.90     3815.79     82.05 o 
  -3  -5   2     4032.65     3903.12     70.76 o 
  -2  -5   2     3086.21     3038.48     59.55 o 
  -1  -5   2    10049.96    10102.47    126.06 o 
   0  -5   2     1173.89     1227.82     32.47 o 
   1  -5   2    14596.40    15054.77    158.56 o 
   2  -5   2     4369.58     4360.77     62.06 o 
   3  -5   2    10961.85    11571.24    127.71 o 
   4  -5   2      748.79      717.09     23.57 o 
   5  -5   2      918.05      876.66     27.26 o 
   6  -5   2     8678.80     8544.90    110.80 o 
   7  -5   2      117.51       91.52     12.78 o 
   8  -5   2     1030.48     1094.89     71.93 o 
   9  -5   2    10708.79    11000.54    168.80 o 
  10  -5   2      955.17      936.13     40.12 o 
  11  -5   2        0.29       11.18     11.55 o 
 -11  -4   2       54.18       22.41     26.75 o 
 -10  -4   2       58.00       85.30     31.81 o 
  -9  -4   2     8489.61     8573.00    205.31 o 
  -8  -4   2     2786.06     2830.92    103.38 o 
  -7  -4   2        3.55        1.45      9.40 o 
  -6  -4   2    20964.58    20167.05    329.65 o 
  -5  -4   2     3783.98     3447.56     99.76 o 
  -4  -4   2     1734.14     1593.44     41.17 o 
  -3  -4   2    10540.47    10477.41    128.90 o 
  -2  -4   2      864.62      853.20     27.55 o 
  -1  -4   2    14706.20    14791.04    161.25 o 
   1  -4   2     4739.92     4572.13     60.93 o 
   2  -4   2    10347.24    10654.22    129.40 o 
   3  -4   2     9876.57    10143.41    111.86 o 
   4  -4   2      741.82      812.81     23.73 o 
   5  -4   2    11797.84    11693.50    132.86 o 
   6  -4   2     7182.93     6725.02     93.02 o 
   7  -4   2        0.49       -1.22      7.40 o 
   8  -4   2     3007.70     2977.98     91.45 o 
   9  -4   2     9342.24     9498.20    144.94 o 
  10  -4   2      707.52      622.25     33.48 o 
  11  -4   2        9.51        0.01     10.59 o 
 -12  -3   2     2149.29     2235.24    111.33 o 
 -11  -3   2       19.18       24.58     26.02 o 
 -10  -3   2     1142.14     1181.24     73.74 o 
  -9  -3   2    10818.46    10201.00    225.55 o 
  -8  -3   2      437.69      442.42     42.65 o 
  -7  -3   2      193.20      160.49     27.47 o 
  -6  -3   2    17857.35    17376.62    289.89 o 
  -5  -3   2     2065.37     2102.95     72.29 o 
  -4  -3   2        5.60       50.60     13.01 o 
  -3  -3   2     7587.15     7225.31     94.07 o 
  -2  -3   2      107.11      120.09     18.07 o 
  -1  -3   2    12997.12    12984.19    138.27 o 
   0  -3   2     7683.41     7559.09    144.94 o 
   1  -3   2     2753.52     3037.18     42.63 o 
   2  -3   2    13105.68    13486.50    134.69 o 
   3  -3   2     6653.96     6641.85     78.21 o 
   4  -3   2       39.66       25.09      9.76 o 
   5  -3   2    17152.37    17002.46    177.11 o 
   6  -3   2    14299.49    13818.31    155.91 o 
   7  -3   2      512.45      543.08     24.99 o 
   8  -3   2     3694.08     3561.73     70.54 o 
   9  -3   2     9949.42    10194.80    356.40 o 
  10  -3   2      505.13      452.50     25.29 o 
  11  -3   2       46.58       49.05     12.80 o 
  12  -3   2     3063.50     3388.01     74.38 o 
 -12  -2   2     1798.86     1945.35    101.21 o 
 -11  -2   2      134.56      145.31     33.25 o 
 -10  -2   2     1111.65     1117.62     69.40 o 
  -9  -2   2    14244.09    13973.88    270.37 o 
  -8  -2   2      535.32      489.41     42.65 o 
  -7  -2   2     1944.93     1776.92     72.29 o 
  -6  -2   2    18710.47    18462.43    297.84 o 
  -5  -2   2      460.91      517.60     33.25 o 
  -4  -2   2      586.17      731.59     36.87 o 
  -3  -2   2     8225.68     7952.02    146.03 o 
  -2  -2   2     1458.03     1506.53     30.39 o 
  -1  -2   2    23203.59    24071.13    225.19 o 
   0  -2   2       59.81       74.46      7.95 o 
   1  -2   2       14.04       26.02      6.51 o 
   2  -2   2    15925.31    16587.56    157.68 o 
   3  -2   2     6510.81     6740.69     77.65 o 
   4  -2   2       94.45       90.07      8.42 o 
   5  -2   2    21226.75    20485.08    206.51 o 
   6  -2   2    13900.84    13939.90    224.10 o 
   7  -2   2      190.27      195.19     23.86 o 
   8  -2   2     4093.31     4051.92    109.16 o 
   9  -2   2     9345.37     8951.87    164.82 o 
  10  -2   2      262.35      258.88     20.40 o 
  11  -2   2      173.82      201.97     28.69 o 
  12  -2   2     2158.79     2215.26     60.41 o 
 -12  -1   2     2365.20     2403.68    109.16 o 
 -11  -1   2        9.74       23.86     24.58 o 
 -10  -1   2     3031.09     3019.60    109.16 o 
  -9  -1   2    14233.57    14350.51    268.92 o 
  -8  -1   2      116.62      127.23     25.30 o 
  -7  -1   2      418.09      380.25     32.53 o 
  -6  -1   2    16904.77    17829.16    282.66 o 
  -5  -1   2      505.03      467.72     30.36 o 
  -4  -1   2        8.79       40.48     10.12 o 
  -3  -1   2    16583.79    16420.21    243.62 o 
  -2  -1   2      383.45      427.96     24.58 o 
  -1  -1   2     4530.87     4761.82     83.86 o 
   0  -1   2      156.55      201.69     10.84 o 
   1  -1   2      618.23      739.18     16.36 o 
   2  -1   2    12619.28    12880.11    180.73 o 
   3  -1   2     4833.90     4581.81     85.30 o 
   4  -1   2      136.70      181.45     17.35 o 
   5  -1   2    31982.18    32322.09    435.92 o 
   6  -1   2    12325.25    12770.95    212.54 o 
   7  -1   2      415.57      482.90     35.42 o 
   8  -1   2     4080.27     4182.04    114.22 o 
   9  -1   2     4617.26     4515.43     94.01 o 
  10  -1   2      397.04      499.81     56.75 o 
  11  -1   2      159.14      188.84     26.05 o 
  12  -1   2     2301.11     2392.71     62.79 o 
 -12   0   2     2448.03     2639.35    111.33 o 
 -11   0   2      285.00      237.11     37.59 o 
 -10   0   2     4948.29     5223.03    143.14 o 
  -9   0   2     5168.74     5278.70    136.63 o 
  -8   0   2     1882.85     2063.91     77.35 o 
  -7   0   2      213.72      175.67     22.41 o 
  -6   0   2     4174.40     3850.95     95.42 o 
  -5   0   2     3215.62     3192.38     79.52 o 
  -4   0   2       42.55       75.18     11.57 o 
  -3   0   2     5014.96     4737.24     92.53 o 
  -2   0   2    17902.83    18640.27    258.08 o 
  -1   0   2    37174.42    37291.38    468.45 o 
   0   0   2     1410.58     1496.43     31.81 o 
   1   0   2     7015.33     7677.30     92.53 o 
   2   0   2    40371.58    40080.94    358.03 o 
   3   0   2     1006.39      932.56     33.98 o 
   4   0   2      541.18      606.52     30.36 o 
   5   0   2    28978.43    29582.25    408.44 o 
   6   0   2     3550.32     3595.76     93.98 o 
   7   0   2      118.72      129.40     23.86 o 
   8   0   2     5714.12     5895.34    143.14 o 
   9   0   2     3774.26     3836.24    165.55 o 
  10   0   2      720.62      782.56     42.11 o 
  11   0   2      611.21      651.26     42.34 o 
  12   0   2     1802.09     1819.28     82.41 o 
 -12   1   2      880.50     1003.03     46.51 o 
 -11   1   2      375.74      287.00     41.21 o 
 -10   1   2     8214.73     8132.03    182.17 o 
  -9   1   2     1586.40     1596.19     69.40 o 
  -8   1   2     2521.24     2555.49     82.41 o 
  -7   1   2      824.13      876.89     44.10 o 
  -6   1   2     2035.72     2044.39     62.17 o 
  -5   1   2     4187.58     4197.95     89.64 o 
  -4   1   2      673.35      834.96     32.53 o 
  -3   1   2      539.99      442.42     20.96 o 
  -2   1   2    22349.52    22858.17    234.22 o 
  -1   1   2     1911.01     1925.84     37.59 o 
   0   1   2       15.53       77.45     10.48 o 
   1   1   2    10507.05    10776.18    108.98 o 
   2   1   2    44795.36    44480.43    323.15 o 
   3   1   2     4947.69     5049.00     67.99 o 
   4   1   2      898.64      868.22     37.59 o 
   5   1   2    15703.36    16446.23    255.91 o 
   6   1   2      311.03      279.77     28.19 o 
   7   1   2      309.10      275.43     31.09 o 
   8   1   2     3353.43     3220.48     78.80 o 
   9   1   2      600.40      624.45     36.76 o 
  10   1   2     1118.73     1181.30     51.28 o 
  11   1   2      374.39      360.29     34.95 o 
 -12   2   2      608.40      685.56     39.61 o 
 -11   2   2        7.87       17.62     12.97 o 
 -10   2   2     5995.32     5955.63    105.99 o 
  -9   2   2      981.98     1039.63     39.08 o 
  -8   2   2     1406.76     1381.58     41.37 o 
  -7   2   2      777.37      742.65     27.55 o 
  -6   2   2       53.26       53.00     11.93 o 
  -5   2   2     6311.49     6378.21     83.15 o 
  -4   2   2       11.53       88.20     10.12 o 
  -3   2   2      939.76      910.95     34.34 o 
  -2   2   2     3820.21     3826.77     46.52 o 
  -1   2   2     6008.28     5735.41    172.05 o 
   0   2   2      966.40      961.53     16.57 o 
   1   2   2     1177.40     1145.07     25.05 o 
   2   2   2    53213.84    53367.10    387.41 o 
   3   2   2     5467.26     5698.78     75.13 o 
   4   2   2     6413.83     6950.07    131.57 o 
   5   2   2    16137.09    16287.91    258.08 o 
   6   2   2      367.41      356.40     30.36 o 
   7   2   2      235.84      211.20     19.94 o 
   8   2   2    10015.34    10231.19    325.31 o 
   9   2   2       77.23       39.85     43.37 o 
  10   2   2     1547.46     1545.68     60.05 o 
  11   2   2      439.91      368.83     35.78 o 
 -12   3   2       80.54       73.74     26.75 o 
 -11   3   2        0.28      -17.22     21.33 o 
 -10   3   2     3756.47     3786.89     80.53 o 
  -9   3   2      324.51      378.22     25.27 o 
  -8   3   2     1371.26     1362.24     40.44 o 
  -7   3   2     2324.83     2221.72     48.57 o 
  -6   3   2      222.39      218.95     14.59 o 
  -5   3   2     9115.51     8993.13    140.61 o 
  -4   3   2       18.09       26.91     10.12 o 
  -3   3   2     2186.18     2314.00     33.95 o 
  -2   3   2    10180.86    10015.44    102.10 o 
  -1   3   2    13895.76    13911.70    203.14 o 
   0   3   2        0.05       22.97      5.66 o 
   1   3   2     2961.56     2839.28     37.22 o 
   2   3   2    36227.98    36149.96    273.97 o 
   3   3   2     2538.03     2728.53     39.78 o 
   4   3   2    10885.85    10884.98    162.02 o 
   5   3   2     9798.21     9674.92    129.83 o 
   6   3   2       54.22       55.97     12.27 o 
   7   3   2      313.64      323.84     53.50 o 
   8   3   2     9077.64     8983.19    203.86 o 
   9   3   2      280.21      224.50     25.56 o 
  10   3   2      784.70      818.19     44.47 o 
  11   3   2       85.99       60.00     26.02 o 
 -12   4   2       14.45       26.02     20.24 o 
 -11   4   2      114.58       86.03     26.02 o 
 -10   4   2     5932.89     6009.56    159.04 o 
  -9   4   2      142.74      134.46     26.75 o 
  -8   4   2      739.07      712.37     39.40 o 
  -7   4   2     3670.32     3545.35     62.64 o 
  -6   4   2      801.81      823.16     25.88 o 
  -5   4   2    13962.00    14035.42    148.11 o 
  -4   4   2     1842.76     2006.35     33.56 o 
  -3   4   2      132.47      182.72      7.23 o 
  -2   4   2    12848.97    11735.74    185.07 o 
  -1   4   2    11047.19    10562.46    173.50 o 
   0   4   2        6.76       25.17      5.01 o 
   1   4   2    18515.76    18108.21    130.75 o 
   2   4   2    25045.78    25977.92    181.32 o 
   3   4   2       75.13       93.53     10.64 o 
   4   4   2     7977.66     7827.50     75.70 o 
   5   4   2     7615.33     7649.00     90.91 o 
   6   4   2     1003.14     1008.79     38.59 o 
   7   4   2      235.31      242.92     22.23 o 
   8   4   2     7126.46     7261.90    128.81 o 
   9   4   2      424.27      453.70     46.27 o 
  10   4   2      772.80      797.37     64.34 o 
  11   4   2      278.10      260.25     44.10 o 
 -11   5   2       83.92       93.98     25.30 o 
 -10   5   2     3775.41     3766.37    122.89 o 
  -9   5   2       15.17       17.35     18.07 o 
  -8   5   2     1464.03     1500.76     67.95 o 
  -7   5   2      958.09     1013.52     52.05 o 
  -6   5   2     2618.11     2600.31     80.24 o 
  -5   5   2    10628.71    10546.55    188.68 o 
  -4   5   2      745.79      753.92     19.16 o 
  -3   5   2     3527.42     3801.07     91.09 o 
  -2   5   2    29450.82    29373.33    412.78 o 
  -1   5   2    13603.93    13579.89    224.83 o 
   0   5   2     2357.97     2526.21     36.40 o 
   1   5   2    36119.12    36640.52    345.61 o 
   2   5   2     8217.61     8475.57     76.82 o 
   3   5   2      189.34      205.37     11.18 o 
   4   5   2     6713.58     6578.13     74.81 o 
   5   5   2     8669.21     8421.45     85.69 o 
   6   5   2     1972.17     2014.83     69.76 o 
   7   5   2     1062.91     1053.96     44.46 o 
   8   5   2     2139.65     1985.84     89.64 o 
   9   5   2      963.34      902.19     65.78 o 
  10   5   2     1132.37      980.27     71.57 o 
 -11   6   2      602.84      632.55     54.22 o 
 -10   6   2     1110.84     1273.77     73.01 o 
  -9   6   2     1194.61     1161.72     66.51 o 
  -8   6   2      625.24      616.64     46.99 o 
  -7   6   2     1552.92     1579.56     68.68 o 
  -6   6   2     1839.69     1909.93     72.29 o 
  -5   6   2     6948.14     6988.38    148.20 o 
  -4   6   2     2125.75     2311.87     75.18 o 
  -3   6   2     3681.17     3526.36     93.98 o 
  -2   6   2    27057.05    26045.77    385.31 o 
  -1   6   2     5556.98     5384.24    127.96 o 
   0   6   2      573.26      552.55     17.04 o 
   1   6   2    25235.32    25042.82    216.12 o 
   2   6   2     3001.34     3122.61     49.50 o 
   3   6   2       12.49       32.04     10.62 o 
   4   6   2     6673.27     6458.43     97.96 o 
   5   6   2     7623.11     7486.89     94.15 o 
   6   6   2     2142.39     2169.27     60.83 o 
   7   6   2     1681.80     1661.25     80.24 o 
   8   6   2      184.88      196.63     33.98 o 
   9   6   2     1513.38     1452.33     83.86 o 
  10   6   2     1246.26     1314.25     85.30 o 
 -11   7   2      250.16      290.61     43.37 o 
 -10   7   2      816.61      800.99     62.17 o 
  -9   7   2     1065.64     1214.49     70.12 o 
  -8   7   2      538.19      605.08     49.16 o 
  -7   7   2     1429.35     1390.88     68.68 o 
  -6   7   2     3556.64     3718.66    109.88 o 
  -5   7   2     6284.80     5982.81    141.69 o 
  -4   7   2      396.42      359.29     32.53 o 
  -3   7   2     2939.56     2882.25     91.09 o 
  -2   7   2    22319.70    22072.65    352.78 o 
  -1   7   2     1760.39     1674.26     72.29 o 
   0   7   2       10.16        5.76      9.16 o 
   1   7   2    12484.60    12406.17    224.83 o 
   2   7   2      349.91      396.94     20.60 o 
   3   7   2       81.60       96.35     19.64 o 
   4   7   2     7364.96     7406.03    117.24 o 
   5   7   2      548.02      599.98     32.83 o 
   6   7   2     1853.19     1833.92     58.73 o 
   7   7   2      630.99      591.34     50.60 o 
   8   7   2      113.57      153.98     32.53 o 
   9   7   2     1243.89     1346.78     83.86 o 
 -10   8   2       32.06       33.98     28.92 o 
  -9   8   2     3354.29     3234.31    119.28 o 
  -8   8   2     1157.12     1166.06     68.68 o 
  -7   8   2       90.84       58.56     23.86 o 
  -6   8   2     2743.94     2773.09     99.76 o 
  -5   8   2     4815.78     4697.48    130.85 o 
  -4   8   2       12.68       38.31     20.24 o 
  -3   8   2     5734.69     5604.73    143.86 o 
  -2   8   2    13545.72    13423.02    255.91 o 
  -1   8   2       13.18       35.82     12.45 o 
   0   8   2      916.08     1003.53     56.75 o 
   1   8   2     8355.90     8443.45    129.62 o 
   2   8   2      191.01      214.42     48.07 o 
   3   8   2      213.39      230.61     33.25 o 
   4   8   2     6127.94     5825.22    159.04 o 
   5   8   2       13.28      124.13     68.32 o 
   6   8   2     1068.16     1129.03     47.98 o 
   7   8   2      128.03      158.58     23.67 o 
   8   8   2      118.07       47.71     24.58 o 
  -9   9   2     2937.45     3003.70    120.73 o 
  -8   9   2      227.95      233.50     38.31 o 
  -7   9   2      115.77      156.15     33.25 o 
  -6   9   2     5331.50     5356.77    151.81 o 
  -5   9   2     3624.46     3474.31    119.28 o 
  -4   9   2       10.87       11.57     21.69 o 
  -3   9   2     9737.45     9906.78    219.77 o 
  -2   9   2    13459.58    13449.76    271.09 o 
  -1   9   2     1174.66     1160.71     46.89 o 
   0   9   2      257.99      264.94     25.01 o 
   1   9   2     4643.33     4709.20     94.38 o 
   2   9   2      224.47      246.51     38.31 o 
   3   9   2       29.93        6.51     20.24 o 
   4   9   2     3083.30     3311.66    122.17 o 
   5   9   2      621.30      573.27     55.66 o 
   6   9   2      873.40      928.94     69.40 o 
   7   9   2      190.20      197.35     39.76 o 
  -8  10   2       99.66       93.98     34.70 o 
  -7  10   2      417.17      493.75     54.22 o 
  -6  10   2     8559.87     8699.51    214.70 o 
  -5  10   2     3355.45     3099.84    119.28 o 
  -4  10   2      177.31      236.39     40.48 o 
  -3  10   2     9337.46     9365.32    224.83 o 
  -2  10   2     6515.22     6419.45    180.00 o 
  -1  10   2      209.85      187.79     34.70 o 
   0  10   2     2537.07     2620.33     72.13 o 
   1  10   2     6142.92     6461.38    180.00 o 
   2  10   2      266.43      305.79     43.37 o 
   3  10   2        0.43       10.12     21.69 o 
   4  10   2      963.96      943.40     69.40 o 
   5  10   2     1225.30     1202.92     79.52 o 
   6  10   2     1199.80     1133.52     80.24 o 
  -7  11   2     1061.74     1059.06     78.80 o 
  -6  11   2     5795.44     5689.31    176.39 o 
  -5  11   2     1517.77     1537.63     91.09 o 
  -4  11   2       46.78       44.10     30.36 o 
  -3  11   2     4990.51     4921.58    164.10 o 
  -2  11   2     4359.56     4240.04    100.23 o 
  -1  11   2        7.75       -2.89     24.58 o 
   0  11   2     3475.82     3507.57    134.46 o 
   1  11   2     2442.01     2592.36    113.50 o 
   2  11   2      940.54      910.87     69.40 o 
   3  11   2       66.54       55.66     29.64 o 
   4  11   2      216.66      193.74     41.21 o 
   5  11   2     1492.87     1557.15     94.70 o 
  -6  12   2     6423.17     6258.24    198.08 o 
  -5  12   2     1194.14     1065.57     84.58 o 
  -4  12   2       22.66       54.22     36.15 o 
  -3  12   2     4538.38     4518.92    164.82 o 
  -2  12   2     1304.86     1337.39     91.09 o 
  -1  12   2       13.50       13.74     29.64 o 
   0  12   2     2475.90     2605.37    120.73 o 
   1  12   2     1219.69     1140.75     80.97 o 
   2  12   2     1060.58     1249.91     83.86 o 
   3  12   2        1.09       -0.72     25.30 o 
  -3  13   2     3241.58     3135.27    143.86 o 
  -2  13   2      258.38      195.91     48.44 o 
  -1  13   2      147.19      106.99     41.21 o 
   0  13   2     1775.42     1857.88    107.71 o 
  -2 -14   3      709.65      874.72     71.57 o 
  -1 -14   3       70.60       59.28     28.92 o 
   0 -14   3     1200.33     1286.06     87.47 o 
   1 -14   3      682.35      823.40     71.57 o 
   2 -14   3      835.93      868.94     75.91 o 
   3 -14   3       17.28       33.25     29.64 o 
  -4 -13   3      173.00      151.09     38.31 o 
  -3 -13   3     4356.31     4336.74    157.59 o 
  -2 -13   3      225.40      243.62     41.93 o 
  -1 -13   3      171.13      135.18     35.42 o 
   0 -13   3     2134.16     2194.76    109.88 o 
   1 -13   3      598.11      573.27     60.00 o 
   2 -13   3     4777.95     4904.23    171.33 o 
   3 -13   3        0.68        5.78     23.13 o 
   4 -13   3      127.83      100.48     36.15 o 
   5 -13   3     3818.36     3801.79    151.09 o 
  -6 -12   3     4776.58     4966.40    178.56 o 
  -5 -12   3       35.19       75.91     26.02 o 
  -4 -12   3      327.13      230.61     39.76 o 
  -3 -12   3     5798.78     5919.20    180.73 o 
  -2 -12   3        3.57        8.67     18.80 o 
  -1 -12   3      743.35      733.03     60.72 o 
   0 -12   3      768.08      785.80     63.62 o 
   1 -12   3       10.20       39.04     25.30 o 
   2 -12   3     3338.35     3609.50    138.80 o 
   3 -12   3      213.84      238.56     41.21 o 
   4 -12   3      170.24      180.73     38.31 o 
   5 -12   3     4028.38     3929.02    143.86 o 
   6 -12   3     1505.18     1403.17     85.30 o 
   7 -12   3      141.35      138.08     36.15 o 
  -7 -11   3     3693.86     3368.77    144.58 o 
  -6 -11   3     5618.84     5523.04    181.45 o 
  -5 -11   3        3.08       11.57     13.74 o 
  -4 -11   3      430.16      534.23     52.77 o 
  -3 -11   3     5778.73     5558.46    168.44 o 
  -2 -11   3      249.43      202.42     35.42 o 
  -1 -11   3      223.87      305.07     41.21 o 
   0 -11   3     2907.06     2922.01    116.39 o 
   1 -11   3      527.60      545.08     54.22 o 
   2 -11   3     4118.78     4466.87    148.20 o 
   3 -11   3      179.89      163.38     34.70 o 
   4 -11   3      130.14      143.86     31.81 o 
   5 -11   3     5957.10     5750.76    166.99 o 
   6 -11   3     1077.34      875.45     63.62 o 
   7 -11   3       72.10       54.94     26.02 o 
   8 -11   3     4074.39     4192.89    143.86 o 
  -8 -10   3        0.17       -3.09     24.58 o 
  -7 -10   3     3989.21     4028.38    125.43 o 
  -6 -10   3     2926.00     3097.30    181.81 o 
  -5 -10   3      668.93      659.40     37.26 o 
  -4 -10   3      877.53      856.41     40.44 o 
  -3 -10   3     4299.32     4269.66     92.94 o 
  -2 -10   3     2239.79     2249.39     63.40 o 
  -1 -10   3     2498.69     2413.80    101.21 o 
   0 -10   3     1098.09     1124.13     68.68 o 
   1 -10   3      633.01      713.51     56.39 o 
   2 -10   3     3092.01     3124.42    115.67 o 
   3 -10   3       38.35        1.45     18.80 o 
   4 -10   3      736.07      761.23     56.39 o 
   5 -10   3    10348.85    10207.51    224.83 o 
   6 -10   3      530.60      509.65     46.99 o 
   7 -10   3      516.45      453.99     45.54 o 
   8 -10   3     7763.55     7235.62    185.79 o 
   9 -10   3     1711.56     1591.13     83.86 o 
  -9  -9   3      291.63      275.43     42.65 o 
  -8  -9   3        2.16        7.95     16.63 o 
  -7  -9   3     4997.26     4795.66    130.12 o 
  -6  -9   3     3108.94     3133.84     82.58 o 
  -5  -9   3      109.22      138.66     18.83 o 
  -4  -9   3     1801.21     1858.26    113.86 o 
  -3  -9   3     3005.22     3023.65     74.15 o 
  -2  -9   3     6595.14     6469.92    112.26 o 
  -1  -9   3     2953.13     3003.02     70.78 o 
   0  -9   3      995.76      990.98     38.37 o 
   1  -9   3     3486.56     3400.81    108.44 o 
   2  -9   3     4512.33     4693.86    135.91 o 
   3  -9   3      545.78      550.14     46.99 o 
   4  -9   3     1107.25     1127.74     62.17 o 
   5  -9   3     9703.46     9668.94    206.03 o 
   6  -9   3       75.44       80.97     23.13 o 
   7  -9   3      506.07      481.46     44.10 o 
   8  -9   3     6357.50     6123.78    161.93 o 
   9  -9   3      195.06      182.90     32.53 o 
  10  -9   3       42.78       22.41     21.69 o 
 -10  -8   3     3679.48     3804.68    145.31 o 
  -9  -8   3      261.92      262.42     40.48 o 
  -8  -8   3       24.33       18.80     16.63 o 
  -7  -8   3     4209.71     4087.40     95.31 o 
  -6  -8   3     2179.75     2316.54     67.42 o 
  -5  -8   3      624.46      620.99     58.92 o 
  -4  -8   3     2543.18     2473.08     95.42 o 
  -3  -8   3     2614.51     2533.27     65.10 o 
  -2  -8   3     6240.46     6326.63    107.05 o 
  -1  -8   3      100.75      100.28     14.59 o 
   0  -8   3      830.74      727.30     34.70 o 
   1  -8   3    10550.16    10671.02    140.14 o 
   2  -8   3     3186.82     3199.48     64.70 o 
   3  -8   3       20.63       42.73     10.12 o 
   4  -8   3     9604.58     9761.73    148.92 o 
   5  -8   3    12598.44    12032.13    226.27 o 
   6  -8   3        1.34        6.51     13.01 o 
   7  -8   3     2047.95     2021.26     80.24 o 
   8  -8   3     6285.41     6399.93    159.04 o 
   9  -8   3      186.59      154.70     28.92 o 
  10  -8   3       13.91       42.65     20.96 o 
 -10  -7   3     2718.19     2550.43    114.94 o 
  -9  -7   3      208.72      167.72     33.98 o 
  -8  -7   3      143.62      117.83     28.92 o 
  -7  -7   3     6248.71     6206.19    166.27 o 
  -6  -7   3      193.42      199.28     20.66 o 
  -5  -7   3     1725.11     1646.30     52.13 o 
  -4  -7   3     5074.60     5059.73    127.59 o 
  -3  -7   3     1057.65     1041.00     40.12 o 
  -2  -7   3     6740.83     6676.27    107.53 o 
  -1  -7   3     1360.63     1508.56     53.86 o 
   0  -7   3      431.65      419.69     26.02 o 
   1  -7   3    11713.87    11406.20    141.32 o 
   2  -7   3     1732.55     1781.34     42.56 o 
   3  -7   3       18.25       28.57      7.99 o 
   4  -7   3     7862.06     8075.53    139.88 o 
   5  -7   3    17216.93    17373.71    324.95 o 
   6  -7   3      116.94      103.24     13.88 o 
   7  -7   3     1658.43     1601.09     88.56 o 
   8  -7   3     5400.76     5289.95     93.05 o 
   9  -7   3      112.34       89.64     22.41 o 
  10  -7   3      434.29      408.44     41.21 o 
  11  -7   3     1362.37     1379.31     77.35 o 
 -11  -6   3     1308.34     1252.81     84.58 o 
 -10  -6   3     3373.64     3362.98    130.85 o 
  -9  -6   3       71.20       92.53     26.75 o 
  -8  -6   3       15.75        5.06     11.57 o 
  -7  -6   3     7383.94     6804.76    172.78 o 
  -6  -6   3       32.10       28.55     11.93 o 
  -5  -6   3     6866.59     6696.82    110.14 o 
  -4  -6   3     2525.98     2429.68    125.43 o 
  -3  -6   3      640.36      689.34     30.16 o 
  -2  -6   3     9413.92     9003.29    235.67 o 
  -1  -6   3        1.36       25.40     12.29 o 
   0  -6   3      177.55      253.16     17.35 o 
   1  -6   3    26215.49    25767.98    259.30 o 
   2  -6   3     4382.24     4217.32     66.18 o 
   3  -6   3       48.41       64.43     11.93 o 
   4  -6   3    12013.42    12415.17    189.40 o 
   5  -6   3    10168.26    10114.32    125.32 o 
   6  -6   3       14.89       15.84      8.13 o 
   7  -6   3     2366.95     2358.25     69.04 o 
   8  -6   3     5082.93     4902.94     87.34 o 
   9  -6   3       30.85       40.19     26.02 o 
  10  -6   3       59.97       51.22     15.61 o 
  11  -6   3     1680.01     1607.03     80.24 o 
 -11  -5   3      749.05      781.47     69.40 o 
 -10  -5   3     4104.78     3740.34    135.91 o 
  -9  -5   3        2.12       18.80     15.90 o 
  -8  -5   3     1224.53     1319.31     71.57 o 
  -7  -5   3     1609.35     1564.38     75.18 o 
  -6  -5   3     5011.10     4744.47    131.57 o 
  -5  -5   3     6270.94     6087.07    183.98 o 
  -4  -5   3     4166.72     3907.28    100.85 o 
  -3  -5   3     1899.67     1884.18     47.41 o 
  -2  -5   3    26001.04    26169.70    269.89 o 
  -1  -5   3       37.87       22.77      7.67 o 
   0  -5   3     5888.16     6491.97    124.70 o 
   1  -5   3    58974.93    59370.35    534.40 o 
   2  -5   3    12418.03    12927.43    187.60 o 
   3  -5   3      254.26      258.88     14.51 o 
   4  -5   3    15544.26    15870.92    169.43 o 
   5  -5   3     3571.78     3446.94     59.78 o 
   6  -5   3      213.94      214.35     25.66 o 
   7  -5   3     2814.26     2653.80     95.42 o 
   8  -5   3     3814.20     3635.99     72.59 o 
   9  -5   3     1209.45     1206.86     58.19 o 
  10  -5   3       43.74       47.66     13.77 o 
  11  -5   3     1337.76     1341.62     51.56 o 
 -11  -4   3     1342.98     1160.27     80.24 o 
  -9  -4   3     1274.09     1115.45     70.12 o 
  -8  -4   3      364.53      373.02     41.93 o 
  -7  -4   3     1760.87     1907.76     80.97 o 
  -6  -4   3     6213.37     5757.99    143.86 o 
  -4  -4   3     2568.68     2433.17     53.60 o 
  -3  -4   3    10749.54    10983.91    201.69 o 
  -2  -4   3    18606.31    18735.65    199.20 o 
  -1  -4   3     1604.76     1602.99     41.57 o 
   0  -4   3    24853.66    25753.84    384.95 o 
   1  -4   3    73237.13    72290.39    636.01 o 
   2  -4   3    17119.87    17934.31    178.65 o 
   3  -4   3     1105.01     1188.76     28.37 o 
   4  -4   3    23453.59    23034.74    311.57 o 
   5  -4   3     4265.48     4175.65     79.16 o 
   6  -4   3      177.42      215.04     15.75 o 
   7  -4   3     4180.46     3938.89    146.75 o 
   8  -4   3      665.92      700.48     31.13 o 
   9  -4   3     2086.57     2095.42     56.98 o 
  10  -4   3      177.50      169.02     20.88 o 
  11  -4   3      387.06      438.15     27.50 o 
 -12  -3   3       17.60       32.53     30.36 o 
 -11  -3   3     1785.23     1742.94     94.70 o 
 -10  -3   3     1335.39     1150.15     73.01 o 
  -9  -3   3      367.16      358.56     42.65 o 
  -8  -3   3     1662.33     1533.29     75.18 o 
  -7  -3   3     2693.36     2450.67     90.36 o 
  -6  -3   3     8093.05     7565.27    166.27 o 
  -4  -3   3     4842.83     4810.97    118.56 o 
  -3  -3   3     8227.58     7991.80    103.32 o 
  -2  -3   3    10777.69    10516.29    135.55 o 
  -1  -3   3      690.58      687.03     27.47 o 
   0  -3   3    11523.24    11132.83    166.99 o 
   1  -3   3     3874.40     3350.02     47.51 o 
   2  -3   3     4454.15     4708.29     62.17 o 
   3  -3   3     5062.16     5093.20     66.08 o 
   4  -3   3    21090.93    19924.60    198.30 o 
   5  -3   3     1681.42     1436.90     34.43 o 
   6  -3   3     1225.73     1217.43     57.11 o 
   7  -3   3     4148.43     4031.09     71.79 o 
   8  -3   3     1022.35     1067.79     61.45 o 
   9  -3   3     1894.44     1966.94     54.91 o 
  10  -3   3       75.61       84.17     16.50 o 
  11  -3   3        3.82       20.22     14.82 o 
 -12  -2   3       10.80       19.52     31.09 o 
 -11  -2   3     2447.23     2580.79    110.61 o 
 -10  -2   3       33.13       36.87     23.86 o 
  -9  -2   3     2291.91     2251.15     92.53 o 
  -8  -2   3      123.28      224.10     31.81 o 
  -7  -2   3     1607.41     1664.86     70.85 o 
  -6  -2   3    10516.57    10253.77    197.35 o 
  -5  -2   3       10.16       15.90      9.40 o 
  -4  -2   3      932.59      856.65     44.82 o 
  -3  -2   3     7315.17     7360.68    146.03 o 
  -2  -2   3     6030.67     6034.79     75.87 o 
  -1  -2   3       89.65      165.95      8.82 o 
   0  -2   3    28846.25    28840.99    261.70 o 
   1  -2   3    65531.26    65674.32    804.60 o 
   2  -2   3      263.21      273.69     11.21 o 
   3  -2   3     1485.14     1400.15     27.77 o 
   4  -2   3    29563.24    29396.27    277.52 o 
   5  -2   3      823.73      886.23     26.66 o 
   6  -2   3      576.97      568.65     23.36 o 
   7  -2   3     2610.66     2397.90     78.80 o 
   8  -2   3      465.43      474.21     26.45 o 
   9  -2   3      979.55      987.01     39.27 o 
  10  -2   3      537.82      581.43     32.93 o 
  11  -2   3       90.71      114.09     30.47 o 
 -12  -1   3       24.05       25.30     28.19 o 
 -11  -1   3     3516.21     3667.33    128.68 o 
 -10  -1   3       22.76       15.90     21.69 o 
  -9  -1   3     2378.28     2201.26     88.20 o 
  -8  -1   3      242.11      266.03     32.53 o 
  -7  -1   3      127.85       93.26     20.96 o 
  -6  -1   3    17043.10    17026.01    276.15 o 
  -5  -1   3      692.05      883.40     43.37 o 
  -4  -1   3      827.10      910.15     43.37 o 
  -3  -1   3    27009.68    26470.84    374.47 o 
  -2  -1   3    10494.78    10218.35    168.44 o 
  -1  -1   3      290.37      389.99     13.37 o 
   0  -1   3      819.07      737.52     35.06 o 
   1  -1   3     1723.44     1763.26     30.67 o 
   2  -1   3      197.66      249.85     12.27 o 
   3  -1   3     6088.97     6360.17    113.50 o 
   4  -1   3    32975.22    32742.82    436.64 o 
   5  -1   3       59.43       70.12     14.46 o 
   6  -1   3     1554.14     1565.83     59.28 o 
   7  -1   3     4956.31     4850.73    120.00 o 
   8  -1   3        1.27       12.29     16.63 o 
   9  -1   3     2418.14     2450.67     93.26 o 
  10  -1   3      180.87      181.67     24.18 o 
  11  -1   3      100.93       80.66     21.40 o 
 -12   0   3        0.04      -10.12     24.58 o 
 -11   0   3     1271.73     1424.14     77.35 o 
 -10   0   3       62.27       58.56     25.30 o 
  -9   0   3     2671.49     2595.25     93.26 o 
  -8   0   3      555.19      592.79     42.65 o 
  -7   0   3      183.16      234.95     26.02 o 
  -6   0   3    14188.47    14110.50    233.50 o 
  -5   0   3     2249.54     2453.56     70.85 o 
  -4   0   3     7722.15     8564.33    153.98 o 
  -3   0   3    56122.13    55652.60    710.62 o 
  -2   0   3    14253.46    13726.64    205.31 o 
  -1   0   3      151.57      170.55      9.45 o 
   0   0   3    30087.37    29475.47    268.30 o 
   1   0   3    11593.81    12154.18    124.17 o 
   2   0   3     3745.14     3815.50     57.47 o 
   3   0   3     7135.43     7161.16    125.06 o 
   4   0   3    24303.97    24338.98    340.49 o 
   5   0   3       67.42       82.41     15.90 o 
   6   0   3      934.70      963.64     47.71 o 
   7   0   3     5217.36     5340.15    130.85 o 
   8   0   3      944.80      860.26     54.22 o 
   9   0   3      935.16     1035.21     61.45 o 
  10   0   3     1166.63     1209.82     61.81 o 
  11   0   3      555.27      586.43     56.75 o 
 -12   1   3       17.84       15.58     15.81 o 
 -11   1   3     1236.74     1233.29     70.12 o 
 -10   1   3      639.66      637.61     49.88 o 
  -9   1   3     3219.23     3123.70     99.76 o 
  -8   1   3     1472.11     1605.59     65.06 o 
  -7   1   3     2102.68     2153.55     70.85 o 
  -6   1   3    14703.93    14623.77    232.78 o 
  -5   1   3      282.14      228.44     20.24 o 
  -3   1   3    42720.87    43783.05    395.12 o 
  -2   1   3     5807.58     5723.86     67.70 o 
  -1   1   3    11677.37    11720.31    170.97 o 
   0   1   3    45579.31    44810.71   1038.82 o 
   1   1   3     9721.35     9705.81    154.70 o 
   2   1   3    10747.24    11127.70    109.37 o 
   3   1   3     7879.29     7984.00     98.62 o 
   4   1   3     7519.89     7572.49    140.24 o 
   5   1   3     3453.98     3509.01     91.81 o 
   6   1   3     1180.93     1252.08     55.66 o 
   7   1   3     2106.09     2153.55     79.52 o 
   8   1   3     2956.63     2991.41    101.93 o 
   9   1   3     1132.50     1189.31     49.84 o 
  10   1   3       80.05       46.05     18.89 o 
  11   1   3     1385.67     1506.63     63.63 o 
 -12   2   3      130.80      138.28     37.95 o 
 -11   2   3      729.78      728.50     39.35 o 
 -10   2   3     2037.75     2185.95     61.32 o 
  -9   2   3     1429.90     1353.51     44.55 o 
  -8   2   3      957.86      955.27     34.75 o 
  -7   2   3     4775.54     4745.29     78.07 o 
  -6   2   3    12902.74    13100.41    149.88 o 
  -5   2   3      824.01      866.08     29.64 o 
  -4   2   3     8097.16     8684.98    302.54 o 
  -3   2   3    23767.13    24389.88    446.40 o 
  -2   2   3     3303.55     3602.07     48.56 o 
  -1   2   3     6548.41     6556.33     95.48 o 
   0   2   3    24398.24    23650.25    298.58 o 
   1   2   3     3312.43     3554.62     42.16 o 
   2   2   3    10799.56    11302.41    120.05 o 
   3   2   3     2618.56     2361.71     35.82 o 
   4   2   3     4461.49     4496.23     72.59 o 
   5   2   3     1462.53     1362.69     56.39 o 
   6   2   3      214.65      220.49     26.02 o 
   7   2   3      332.94      382.42     36.87 o 
   8   2   3     7021.60     7383.95    223.74 o 
   9   2   3     1371.60     1431.60     96.87 o 
  10   2   3       11.09       -2.82     10.91 o 
  11   2   3     2954.41     3087.44     91.46 o 
 -12   3   3      105.32      110.61     31.81 o 
 -11   3   3      239.58      232.05     35.42 o 
 -10   3   3     2916.69     2957.89     90.36 o 
  -9   3   3     1207.51     1253.44     43.01 o 
  -8   3   3       23.62       22.08      9.88 o 
  -7   3   3     5602.84     5579.47     84.91 o 
  -6   3   3    16928.15    16690.31    179.44 o 
  -5   3   3      625.04      618.43     36.51 o 
  -4   3   3     8329.22     8485.12     96.54 o 
  -3   3   3    22343.01    23724.74    396.52 o 
  -2   3   3      329.27      440.17     19.52 o 
  -1   3   3      994.44      980.67     23.49 o 
   0   3   3    17725.92    17661.51    145.66 o 
   1   3   3      879.89      959.58     32.14 o 
   2   3   3     5451.44     5745.12     63.85 o 
   3   3   3     2842.03     2809.31     42.14 o 
   4   3   3      527.56      574.05     19.50 o 
   5   3   3     8427.41     8656.14    171.33 o 
   6   3   3      218.92      295.67     31.09 o 
   7   3   3      423.52      412.40     27.09 o 
   8   3   3     4876.39     4826.70    100.42 o 
   9   3   3     4073.82     4171.91     97.89 o 
  10   3   3       22.13       16.88     14.80 o 
  11   3   3     2269.81     2521.15     84.33 o 
 -12   4   3       88.11      104.82     32.53 o 
 -11   4   3        1.07       -2.89     20.96 o 
 -10   4   3     3673.90     3768.54    122.89 o 
  -9   4   3      711.18      746.04     52.05 o 
  -8   4   3        4.87        4.34     14.46 o 
  -7   4   3    14940.99    15191.26    258.08 o 
  -6   4   3    11968.40    11963.32    136.37 o 
  -5   4   3       15.50        6.51      7.95 o 
  -4   4   3     6980.44     7208.70     83.36 o 
  -3   4   3    31856.70    33685.39    405.92 o 
  -2   4   3     1410.19     1612.09     51.33 o 
  -1   4   3     2129.97     2131.71     29.78 o 
   0   4   3    18578.13    18229.01    153.35 o 
   1   4   3       42.33       31.74      9.18 o 
   2   4   3     6264.60     6576.08     73.90 o 
   3   4   3     2206.55     1957.73     36.55 o 
   4   4   3       57.14       65.67     13.77 o 
   5   4   3    10299.94    10372.99     97.86 o 
   6   4   3     1689.11     1719.70     74.10 o 
   7   4   3        4.30       17.71     11.25 o 
   8   4   3     5436.15     5419.75    109.39 o 
   9   4   3     1379.77     1409.14     56.98 o 
  10   4   3       18.70       -7.26     27.47 o 
 -11   5   3        5.99       -6.51     20.24 o 
 -10   5   3     4635.67     4884.71    144.58 o 
  -9   5   3     2374.01     2414.52     93.26 o 
  -8   5   3      868.71      846.53     52.77 o 
  -7   5   3    11804.96    12072.62    224.10 o 
  -6   5   3     4516.25     4484.22    112.77 o 
  -5   5   3        2.43       -4.34      7.95 o 
  -4   5   3    11583.79    11792.13    201.69 o 
  -3   5   3     8207.98     8390.83    155.43 o 
  -2   5   3      200.08      174.22     20.96 o 
  -1   5   3     5851.06     6044.88    106.27 o 
   0   5   3    14446.44    14542.56    110.45 o 
   1   5   3     1598.43     1581.27     25.97 o 
   2   5   3      594.52      613.34     17.31 o 
   3   5   3     7204.22     7189.97     72.57 o 
   4   5   3     1292.07     1252.91     27.73 o 
   5   5   3     6709.57     6811.83     76.26 o 
   6   5   3      118.61      136.43     20.96 o 
   7   5   3      982.47      946.77     42.43 o 
   8   5   3     5770.85     6089.37    126.15 o 
   9   5   3      352.26      335.57     31.17 o 
  10   5   3       72.77       79.52     29.64 o 
 -11   6   3      504.57      491.58     52.77 o 
 -10   6   3     3699.33     3853.84    129.40 o 
  -9   6   3      280.17      307.24     38.31 o 
  -8   6   3      243.35      193.02     31.81 o 
  -7   6   3    13847.40    14014.36    255.91 o 
  -6   6   3     2615.68     2726.82     88.92 o 
  -5   6   3      297.27      287.00     28.92 o 
  -4   6   3     7587.70     7383.82    153.26 o 
  -3   6   3     5021.69     5111.71    120.00 o 
  -2   6   3        9.00        0.72     10.12 o 
  -1   6   3     4231.21     4343.41    143.86 o 
   0   6   3     3734.50     3697.32     74.88 o 
   1   6   3     1882.54     1730.60     58.11 o 
   2   6   3      444.18      487.57     16.51 o 
   3   6   3     6166.46     6378.32     69.58 o 
   4   6   3     1809.97     1769.67     34.87 o 
   5   6   3     6214.33     6257.83     74.61 o 
   6   6   3       94.19       90.45     13.47 o 
   7   6   3      374.06      448.20     44.82 o 
   8   6   3     4180.68     4362.05    143.86 o 
   9   6   3      103.85       90.36     28.19 o 
 -10   7   3     4832.18     5070.50    155.43 o 
  -9   7   3       96.50      104.82     29.64 o 
  -8   7   3       20.57        9.40     19.52 o 
  -7   7   3     5507.76     5657.50    146.75 o 
  -6   7   3      635.96      631.82     47.71 o 
  -5   7   3        1.10        0.72     13.74 o 
  -4   7   3     6356.76     6439.69    148.92 o 
  -3   7   3     2031.94     1993.79     75.91 o 
  -2   7   3      252.10      287.72     31.81 o 
  -1   7   3     1228.67     1135.31     42.94 o 
   0   7   3     3804.41     3737.56     78.95 o 
   1   7   3     4941.73     4894.00     91.80 o 
   2   7   3     1081.91     1028.46     39.71 o 
   3   7   3      736.00      711.09     47.65 o 
   4   7   3     4514.75     4449.09     70.01 o 
   5   7   3     7236.63     7046.68    119.69 o 
   6   7   3      153.66      130.85     43.01 o 
   7   7   3     2073.89     1972.10     90.36 o 
   8   7   3     4397.05     4230.48    143.86 o 
   9   7   3       89.07      107.71     33.25 o 
 -10   8   3     6810.20     7039.71    193.74 o 
  -9   8   3      172.75      112.05     32.53 o 
  -8   8   3     1937.03     1822.46     86.75 o 
  -7   8   3     9702.92    10186.54    221.21 o 
  -6   8   3      744.51      681.71     51.33 o 
  -5   8   3      235.79      253.02     34.70 o 
  -4   8   3     6078.95     5990.77    152.53 o 
  -3   8   3      483.49      509.65     43.37 o 
  -2   8   3      439.47      451.82     42.65 o 
  -1   8   3     1022.64      993.59     42.68 o 
   0   8   3      366.21      375.25     27.55 o 
   1   8   3     2366.23     2421.71     64.82 o 
   2   8   3      320.46      350.30     25.93 o 
   3   8   3     1496.18     1471.72     50.74 o 
   4   8   3     5945.57     5957.51    161.93 o 
   5   8   3     7943.06     8252.75    201.69 o 
   6   8   3       35.38       20.96     19.52 o 
   7   8   3     3347.15     3261.50     89.28 o 
   8   8   3     3476.53     3488.05    131.57 o 
  -9   9   3       23.73        2.89     27.47 o 
  -8   9   3     2515.44     2610.43    109.88 o 
  -7   9   3     5484.52     5428.34    156.87 o 
  -6   9   3      336.26      352.78     43.37 o 
  -5   9   3      359.03      365.79     44.10 o 
  -4   9   3     3723.81     3552.39    120.73 o 
  -3   9   3      621.15      579.05     54.22 o 
  -2   9   3     3672.97     3565.35     90.73 o 
  -1   9   3     1828.87     1782.27     59.79 o 
   0   9   3      133.76      123.47     19.97 o 
   1   9   3     9879.97    10066.52    154.86 o 
   2   9   3      606.58      704.84     57.83 o 
   3   9   3       54.99       24.58     20.24 o 
   4   9   3     6809.59     7091.76    187.96 o 
   5   9   3     2279.69     2340.06    105.55 o 
   6   9   3       54.58       63.62     29.64 o 
   7   9   3     4200.21     4208.79    151.81 o 
  -8  10   3     2603.21     2481.03    112.77 o 
  -7  10   3     4457.13     4418.43    149.64 o 
  -6  10   3        0.62       -9.40     24.58 o 
  -5  10   3      267.16      207.48     39.04 o 
  -4  10   3     3191.90     3026.83    120.00 o 
  -3  10   3      223.33      210.37     39.76 o 
  -2  10   3      375.16      408.38     32.99 o 
  -1  10   3      452.40      440.09     47.71 o 
   0  10   3      642.89      705.28     39.72 o 
   1  10   3     6081.56     6194.63    175.67 o 
   2  10   3      654.33      613.03     57.11 o 
   3  10   3      306.90      408.44     49.16 o 
   4  10   3     7821.18     8035.16    211.09 o 
   5  10   3      733.59      756.17     66.51 o 
   6  10   3      134.04      143.86     39.04 o 
  -7  11   3     2047.88     1896.20    104.10 o 
  -6  11   3       71.09      122.17     39.04 o 
  -5  11   3       50.53       70.12     34.70 o 
  -4  11   3     1524.93     1547.75     92.53 o 
  -3  11   3      387.44      392.23     74.46 o 
  -2  11   3      807.36      778.15     56.75 o 
  -1  11   3      299.01      313.22     30.39 o 
   0  11   3      901.98      944.12     73.01 o 
   1  11   3     4892.32     5110.26    164.10 o 
   2  11   3      304.73      348.44     47.71 o 
   3  11   3      638.44      699.78     62.89 o 
   4  11   3     6171.79     6406.44    192.29 o 
  -5  12   3       40.86       83.13     38.31 o 
  -4  12   3      919.79      952.07     80.24 o 
  -3  12   3      418.71      437.41     38.08 o 
  -2  12   3      717.76      673.75     69.40 o 
  -1  12   3      136.81      189.40     45.54 o 
   0  12   3     1615.38     1756.67    101.21 o 
   1  12   3     3812.33     3903.72    148.20 o 
   2  12   3        9.79       14.46     26.75 o 
  -2 -14   4     1186.55     1228.23     84.58 o 
  -1 -14   4      121.55      173.50     39.04 o 
   0 -14   4     4508.80     4638.92    167.72 o 
   1 -14   4     7528.13     7408.39    220.49 o 
   2 -14   4      377.94      469.89     59.28 o 
   3 -14   4     1463.34     1445.10     96.87 o 
  -4 -13   4      368.42      256.63     44.10 o 
  -3 -13   4     1531.88     1625.10     93.98 o 
  -2 -13   4      363.84      345.55     46.99 o 
  -1 -13   4      196.84      161.21     35.42 o 
   0 -13   4     4222.01     4038.91    151.09 o 
   1 -13   4     2238.84     2261.27    111.33 o 
   2 -13   4       96.13       76.63     31.81 o 
   3 -13   4     2803.25     2964.66    130.85 o 
   4 -13   4     6687.19     6715.12    205.31 o 
   5 -13   4       43.86       67.23     31.81 o 
  -6 -12   4      337.04      403.38     52.77 o 
  -5 -12   4      176.63      149.64     33.98 o 
  -4 -12   4      155.15      163.38     34.70 o 
  -3 -12   4     3396.89     3439.61    133.74 o 
  -2 -12   4       14.58       -7.23     14.46 o 
  -1 -12   4       16.29       -0.72     16.63 o 
   0 -12   4     8020.75     8021.42    213.26 o 
   1 -12   4     6403.33     6213.42    185.07 o 
   2 -12   4      349.80      351.33     47.71 o 
   3 -12   4     2083.52     2072.59    103.38 o 
   4 -12   4     5198.69     5459.43    172.78 o 
   5 -12   4      539.44      511.82     54.94 o 
   6 -12   4     1011.66      862.43     67.95 o 
   7 -12   4     3764.18     3639.14    137.35 o 
  -7 -11   4        0.01       22.48     13.72 o 
  -6 -11   4      950.95      964.70     63.25 o 
  -5 -11   4      492.81      485.33     38.68 o 
  -4 -11   4      448.70      423.00     33.98 o 
  -3 -11   4     4731.23     4621.98    101.26 o 
  -2 -11   4      265.69      303.62     41.21 o 
  -1 -11   4       19.74       13.74     18.80 o 
   0 -11   4     5737.05     5718.23    169.16 o 
   1 -11   4     5724.01     5456.54    165.55 o 
   2 -11   4        4.76        9.40     20.24 o 
   3 -11   4     8552.88     8379.26    212.54 o 
   4 -11   4     5999.50     6039.20    172.78 o 
   5 -11   4       15.56        2.89     18.80 o 
   6 -11   4      932.90      946.29     65.06 o 
   7 -11   4     3870.95     3693.35    131.57 o 
   8 -11   4        6.04       -9.40     19.52 o 
  -8 -10   4     1258.66     1284.61     79.52 o 
  -7 -10   4      379.87      445.50     35.46 o 
  -6 -10   4     2834.54     2867.31     81.55 o 
  -5 -10   4      200.35      208.22     23.15 o 
  -4 -10   4      931.30      922.03     44.11 o 
  -3 -10   4    13144.87    13310.80    189.01 o 
  -2 -10   4      289.54      236.46     24.24 o 
  -1 -10   4        6.85       -6.66      9.55 o 
   0 -10   4    11380.11    11550.00    164.37 o 
   1 -10   4     3027.45     2997.19    112.77 o 
   2 -10   4      131.97      149.64     31.09 o 
   3 -10   4    12486.61    12008.28    253.02 o 
   4 -10   4     4929.52     4990.26    146.03 o 
   5 -10   4        0.97      -13.01     16.63 o 
   6 -10   4     2386.71     2210.66     93.26 o 
   7 -10   4     2471.78     2354.52     96.87 o 
   8 -10   4      793.45      776.41     57.11 o 
   9 -10   4       23.75       -8.67     17.35 o 
  -9  -9   4       33.70        7.23     18.80 o 
  -8  -9   4     1398.24     1528.96     85.30 o 
  -7  -9   4     1450.02     1465.19     57.94 o 
  -6  -9   4     3019.22     2964.39    125.06 o 
  -5  -9   4      513.77      493.75     31.64 o 
  -4  -9   4     4517.78     4610.61    134.10 o 
  -3  -9   4    10420.61    10414.54    157.05 o 
  -2  -9   4      414.98      431.62     36.15 o 
  -1  -9   4      593.30      603.10     32.10 o 
   0  -9   4    20605.85    20289.61    281.57 o 
   1  -9   4     1507.04     1514.72     47.42 o 
   2  -9   4     2556.25     2639.65     62.50 o 
   3  -9   4     9623.20     9344.23    131.73 o 
   4  -9   4     2944.60     2935.74    100.48 o 
   5  -9   4      475.37      441.70     40.48 o 
   6  -9   4      878.71      847.97     53.50 o 
   7  -9   4     1098.08      937.62     57.11 o 
   8  -9   4     1469.47     1253.53     67.95 o 
   9  -9   4        3.85        2.17     15.18 o 
 -10  -8   4     1285.70     1254.97     83.13 o 
  -9  -8   4        1.31      -13.01     13.74 o 
  -8  -8   4     1068.94     1097.38     70.12 o 
  -7  -8   4     1953.23     1885.38     92.53 o 
  -6  -8   4     3304.70     3278.53     81.78 o 
  -5  -8   4      378.20      323.26     27.32 o 
  -4  -8   4     4588.58     4730.68     95.84 o 
  -3  -8   4     7204.35     7233.46    120.85 o 
  -2  -8   4      562.16      608.41     44.82 o 
  -1  -8   4     2781.74     2789.85     66.24 o 
   0  -8   4    19168.89    19069.74    221.50 o 
   1  -8   4       68.06       57.70     11.93 o 
   2  -8   4     2847.84     2862.34     66.51 o 
   3  -8   4     6272.36     6222.95    195.91 o 
   4  -8   4     1528.29     1530.77     43.43 o 
   5  -8   4      814.32      820.62     32.31 o 
   6  -8   4     2150.92     2167.61     54.35 o 
   7  -8   4       86.73       93.98     22.41 o 
   8  -8   4     3428.98     3298.64    106.99 o 
   9  -8   4       56.08       67.95     21.69 o 
  10  -8   4      497.79      482.18     47.71 o 
 -10  -7   4     2144.45     2088.49    104.82 o 
  -9  -7   4       11.75       24.58     18.07 o 
  -8  -7   4      123.14      130.12     30.36 o 
  -7  -7   4     4762.44     4353.37    137.35 o 
  -6  -7   4     1838.15     1788.77     64.34 o 
  -5  -7   4       11.35        9.12     10.48 o 
  -4  -7   4     6371.23     6188.81    108.52 o 
  -3  -7   4     6957.90     6632.63    110.65 o 
  -2  -7   4      350.13      396.62     27.47 o 
  -1  -7   4      550.98      545.24     27.48 o 
   0  -7   4    17176.41    17112.29    198.28 o 
   1  -7   4      478.76      472.86     23.97 o 
   2  -7   4     1426.58     1391.50     39.20 o 
   3  -7   4    10175.13    10161.46    129.54 o 
   4  -7   4      480.37      502.40     23.57 o 
   5  -7   4     2067.82     2075.74     78.44 o 
   6  -7   4     1903.30     1891.75     48.49 o 
   7  -7   4       67.09       69.56     16.99 o 
   8  -7   4     4713.56     4720.62    105.18 o 
   9  -7   4       49.97       53.44     18.07 o 
  10  -7   4       44.78       36.15     18.80 o 
 -11  -6   4        0.43       -0.72     17.35 o 
 -10  -6   4     2323.55     2057.41    102.65 o 
  -9  -6   4       80.92      107.71     27.47 o 
  -8  -6   4        1.84       32.53     18.07 o 
  -7  -6   4    10847.42     9920.51    220.49 o 
  -5  -6   4      166.16      145.82     18.06 o 
  -4  -6   4    11535.75    11365.40    155.15 o 
  -3  -6   4    17508.88    17338.37    297.48 o 
  -2  -6   4        0.06        5.27      6.89 o 
  -1  -6   4    15962.18    16253.33    187.81 o 
   0  -6   4    11878.33    11498.84    142.86 o 
   1  -6   4      194.68      211.13     15.63 o 
   2  -6   4      837.77      801.26     27.48 o 
   3  -6   4    11267.31    11301.94    134.66 o 
   4  -6   4      368.67      358.60     25.66 o 
   5  -6   4      251.03      271.86     17.89 o 
   6  -6   4     4723.10     4655.18     78.72 o 
   7  -6   4      217.76      195.33     18.65 o 
   8  -6   4     3982.16     3801.89     76.17 o 
   9  -6   4        0.31       -4.47      9.72 o 
  10  -6   4       46.24       72.15     16.56 o 
  11  -6   4     3732.52     3891.53    124.70 o 
 -11  -5   4        3.03      -33.25     23.86 o 
 -10  -5   4     2898.66     2592.36    115.67 o 
  -9  -5   4      189.04      160.49     32.53 o 
  -8  -5   4      125.32      150.37     28.92 o 
  -7  -5   4     6819.93     6231.49    162.66 o 
  -6  -5   4      741.60      649.17     46.27 o 
  -5  -5   4      407.86      379.18     23.97 o 
  -4  -5   4    20237.10    19574.00    222.88 o 
  -3  -5   4    12072.98    11917.93    320.25 o 
  -2  -5   4       51.23       72.04     20.60 o 
  -1  -5   4    37898.50    38698.64    372.36 o 
   0  -5   4    16812.94    16648.89    198.44 o 
   1  -5   4        6.23       35.94     10.84 o 
   2  -5   4      136.42      183.62     14.10 o 
   3  -5   4     5464.81     5482.23     77.18 o 
   4  -5   4      512.69      530.67     21.47 o 
   5  -5   4        5.91       15.75      7.29 o 
   6  -5   4     3191.64     3056.29     59.51 o 
   7  -5   4      604.52      629.47     28.34 o 
   8  -5   4     7189.74     6752.31    135.18 o 
   9  -5   4      215.90      239.49     21.68 o 
  10  -5   4      242.47      228.98     23.36 o 
  11  -5   4     5196.02     5314.48    106.54 o 
 -11  -4   4      396.20      414.23     52.77 o 
 -10  -4   4     1882.47     1670.65     89.64 o 
  -9  -4   4      178.06      169.16     33.98 o 
  -8  -4   4     1495.58     1361.24     74.46 o 
  -7  -4   4    15333.41    14137.97    270.37 o 
  -6  -4   4      380.23      354.95     35.42 o 
  -5  -4   4     3121.88     3079.60    101.21 o 
  -4  -4   4    26780.69    26208.71    503.15 o 
  -3  -4   4     8742.44     8598.29    120.00 o 
  -2  -4   4      658.16      655.25     24.14 o 
  -1  -4   4    29931.03    30492.56    294.94 o 
   0  -4   4    18864.45    18704.61    192.69 o 
   1  -4   4      131.53      141.01     10.98 o 
   2  -4   4     1420.13     1448.90     32.09 o 
   3  -4   4    18831.47    19182.74    305.43 o 
   4  -4   4     1050.63     1016.50     27.99 o 
   5  -4   4       18.12       22.53      7.40 o 
   6  -4   4     1918.81     1849.93     43.82 o 
   7  -4   4     2582.93     2480.20     55.09 o 
   8  -4   4     4281.55     4033.85     77.62 o 
   9  -4   4      313.38      320.43     24.18 o 
  10  -4   4     1575.29     1609.40     53.33 o 
  11  -4   4     4886.65     5002.43    156.15 o 
 -12  -3   4      583.97      600.74     65.06 o 
 -11  -3   4     1266.89     1198.59     78.07 o 
 -10  -3   4     1165.67     1222.44     75.91 o 
  -9  -3   4      614.62      608.69     51.33 o 
  -8  -3   4     1449.61     1375.70     72.29 o 
  -7  -3   4     7496.34     7074.41    169.16 o 
  -6  -3   4       70.00       64.34     18.07 o 
  -5  -3   4     3022.67     2871.40     95.42 o 
  -4  -3   4    30524.26    29666.83    440.98 o 
  -3  -3   4     7042.71     7117.38     95.67 o 
  -2  -3   4       32.64       48.20      7.09 o 
  -1  -3   4    20335.05    19980.93    157.60 o 
   0  -3   4     7652.41     7501.15     70.54 o 
   1  -3   4     2249.64     2143.97     37.36 o 
   2  -3   4     1323.43     1624.45     31.58 o 
   3  -3   4       70.65      135.71     19.88 o 
   4  -3   4     3294.21     3047.91     50.63 o 
   5  -3   4       24.00       33.01     18.43 o 
   6  -3   4      937.52      915.82     43.37 o 
   7  -3   4     6316.48     6177.90     94.59 o 
   8  -3   4     5769.12     5604.43    148.92 o 
   9  -3   4      352.80      367.41     25.83 o 
  10  -3   4     3246.12     3379.74    118.56 o 
  11  -3   4     5593.16     5712.02    215.43 o 
 -12  -2   4       39.71       41.21     31.81 o 
 -11  -2   4     3061.61     3110.69    122.89 o 
 -10  -2   4     1566.33     1549.20     81.69 o 
  -9  -2   4       24.10       13.01     18.80 o 
  -8  -2   4     4167.26     4009.99    121.45 o 
  -7  -2   4     8130.63     7675.87    172.78 o 
  -5  -2   4      887.47      858.10     49.16 o 
  -4  -2   4    31371.96    29875.75    437.36 o 
  -3  -2   4     7652.02     8000.46    159.04 o 
  -2  -2   4       34.18       50.61      6.41 o 
  -1  -2   4    11910.69    11826.11     98.48 o 
   0  -2   4     2802.22     2798.77     51.69 o 
   1  -2   4     7121.06     6815.77     81.74 o 
   2  -2   4     6204.06     6369.54     73.42 o 
   3  -2   4     1142.01     1223.32     26.39 o 
   4  -2   4    11044.70    10769.45    120.68 o 
   5  -2   4      585.24      621.75     54.22 o 
   6  -2   4      480.48      435.71     21.54 o 
   7  -2   4     8016.12     7717.79    109.77 o 
   8  -2   4     4463.52     4376.19     81.33 o 
   9  -2   4       21.91       50.87     13.11 o 
  10  -2   4     3264.95     3436.72     79.94 o 
  11  -2   4     3218.94     3406.50     84.78 o 
 -12  -1   4        2.58      -33.25     23.86 o 
 -11  -1   4     5984.46     5865.70    168.44 o 
 -10  -1   4     2577.51     2655.25    103.38 o 
  -9  -1   4       11.70        5.06     18.80 o 
  -8  -1   4     5420.48     5399.42    140.24 o 
  -7  -1   4    11071.25    10816.20    209.64 o 
  -6  -1   4       73.82       86.75     18.07 o 
  -5  -1   4     4924.58     4919.41    121.45 o 
  -4  -1   4    41196.27    41696.08    571.10 o 
  -3  -1   4     4181.75     4379.40    104.82 o 
  -2  -1   4     5715.50     5976.38    150.00 o 
  -1  -1   4    10411.58    10010.52    109.60 o 
   0  -1   4     1970.20     2003.91     35.77 o 
   1  -1   4     3605.45     3329.25     49.84 o 
   2  -1   4      868.78      887.40     25.30 o 
   3  -1   4        9.18       26.75     10.12 o 
   4  -1   4    11608.14    11386.58    188.68 o 
   5  -1   4      188.60      189.40     21.69 o 
   6  -1   4      305.32      323.14     30.36 o 
   7  -1   4    14512.84    14443.77    253.02 o 
   8  -1   4      858.52      842.91     53.50 o 
   9  -1   4       66.99       67.95     24.58 o 
  10  -1   4     3339.62     3327.56    119.28 o 
  11  -1   4     3162.55     3387.54     93.72 o 
 -12   0   4       12.98        2.17     26.02 o 
 -11   0   4     6132.30     6348.61    169.88 o 
 -10   0   4     1088.95     1069.19     64.34 o 
  -9   0   4      128.49       49.88     20.96 o 
  -8   0   4     5642.72     5771.72    140.24 o 
  -7   0   4     8855.43     8744.33    175.67 o 
  -6   0   4       34.57       31.09     12.29 o 
  -5   0   4    11677.41    11315.01    200.97 o 
  -4   0   4    19242.09    19309.68    296.39 o 
  -3   0   4     3166.68     3185.87     83.13 o 
  -2   0   4     1209.02     1209.78     33.62 o 
  -1   0   4    12995.05    12424.24    186.15 o 
   0   0   4      884.04      955.96     23.96 o 
   1   0   4    10197.37     9953.77    153.98 o 
   2   0   4     4547.73     4570.63     65.67 o 
   3   0   4     5495.93     5679.16     79.97 o 
   4   0   4    13991.75    13764.23    220.49 o 
   5   0   4      271.78      271.09     26.75 o 
   6   0   4       37.52       51.33     15.90 o 
   7   0   4    13862.32    14550.76    258.80 o 
   8   0   4      193.32      250.13     34.70 o 
   9   0   4       57.97       62.17     24.58 o 
  10   0   4     5555.40     5691.48    164.10 o 
  11   0   4     1560.11     1658.80     66.82 o 
 -12   1   4      171.57      158.72     24.79 o 
 -11   1   4     5246.17     5197.85    105.18 o 
 -10   1   4      168.88      208.20     33.25 o 
  -9   1   4      819.16      831.35     52.05 o 
  -8   1   4     4677.20     4660.61    118.56 o 
  -7   1   4     7269.31     7368.63    151.09 o 
  -6   1   4      168.81      198.80     21.69 o 
  -4   1   4     8676.73     8814.55    106.76 o 
  -3   1   4     2987.99     2838.03     53.50 o 
  -2   1   4       96.40      113.73      7.20 o 
  -1   1   4    12654.76    11951.02    129.76 o 
   0   1   4     5603.35     5595.83     72.36 o 
   1   1   4     6473.39     6419.59    158.32 o 
   2   1   4     3649.54     3909.48     90.98 o 
   3   1   4     7697.01     7901.16    192.66 o 
   4   1   4    10194.25     9852.72    124.94 o 
   5   1   4       60.05       30.36     14.46 o 
   6   1   4     2586.65     2589.47     85.30 o 
   7   1   4    12498.68    12554.80    237.11 o 
   8   1   4      623.32      688.93     49.88 o 
   9   1   4      183.15      216.87     33.25 o 
  10   1   4     3087.42     3223.56     88.27 o 
  11   1   4      995.33     1062.60     87.83 o 
 -12   2   4      664.22      659.30     57.83 o 
 -11   2   4     4180.16     4255.14     92.83 o 
 -10   2   4     1535.07     1511.42     50.71 o 
  -9   2   4      770.32      811.52     35.90 o 
  -8   2   4     9525.47     9672.41    132.44 o 
  -7   2   4     4095.07     4243.15     73.99 o 
  -6   2   4     1158.51     1216.90     34.20 o 
  -5   2   4     6365.76     6083.80     83.28 o 
  -4   2   4     7215.34     7370.74    161.57 o 
  -3   2   4     3566.29     3573.67     53.84 o 
  -2   2   4     1694.96     1750.92     34.94 o 
  -1   2   4    16084.42    15712.73    232.86 o 
   0   2   4     3317.92     3115.98     40.10 o 
   1   2   4     3023.03     3082.66     40.36 o 
   2   2   4     1295.38     1263.47     24.39 o 
   3   2   4     4454.74     4532.90     72.81 o 
   4   2   4    17599.42    17775.76    271.81 o 
   5   2   4     1659.64     1704.62     65.06 o 
   6   2   4     4850.73     4886.16    125.79 o 
   7   2   4     9900.28    10338.35    213.26 o 
   8   2   4      385.79      401.94     41.93 o 
   9   2   4      543.80      551.48     47.71 o 
  10   2   4     4469.06     4833.98    112.40 o 
  11   2   4      123.70      128.02     40.12 o 
 -12   3   4      858.26     1008.46     71.57 o 
 -11   3   4     3158.46     3473.59    123.62 o 
 -10   3   4     2144.94     2183.19     91.09 o 
  -9   3   4      173.56      210.37     31.09 o 
  -8   3   4    16055.34    16041.01    315.91 o 
  -7   3   4     1958.94     2051.65     98.32 o 
  -6   3   4      491.71      489.34     20.79 o 
  -5   3   4     6808.29     6645.17     86.75 o 
  -4   3   4     3346.48     3351.54    136.27 o 
  -3   3   4    11608.79    12354.80    262.06 o 
  -2   3   4     8944.99     9442.09    109.88 o 
  -1   3   4     3718.69     3462.83     43.86 o 
   0   3   4    15397.13    14955.94    130.34 o 
   1   3   4     2838.69     2799.63     41.00 o 
   2   3   4      115.18      130.27     10.87 o 
   3   3   4     6624.80     6540.32     74.45 o 
   4   3   4     7668.14     7481.08     85.17 o 
   5   3   4       41.85       41.27     10.70 o 
   6   3   4     8922.96     9103.62    190.85 o 
   7   3   4    11578.83    11770.44    237.11 o 
   8   3   4      672.30      735.31     81.69 o 
   9   3   4      242.80      274.88     28.34 o 
  10   3   4     3585.00     3770.02     99.68 o 
 -11   4   4     4212.37     4467.59    143.14 o 
 -10   4   4      985.39      947.01     62.17 o 
  -9   4   4     1902.53     1972.82     83.13 o 
  -8   4   4    13526.73    13403.50    247.24 o 
  -7   4   4      353.75      350.61     31.09 o 
  -6   4   4      490.24      482.18     33.25 o 
  -5   4   4    10335.36    10340.52    182.90 o 
  -4   4   4      911.66      992.76     23.52 o 
  -3   4   4    10334.62    10555.23    177.11 o 
  -2   4   4     8536.78     8978.42    226.63 o 
  -1   4   4     4542.21     4768.55     56.13 o 
   0   4   4    12398.09    11968.49    112.57 o 
   1   4   4     2979.48     3014.93     53.08 o 
   2   4   4      220.78      227.67     13.13 o 
   3   4   4     6174.12     6002.32     77.35 o 
   4   4   4     4744.42     4822.81     66.71 o 
   5   4   4       40.38       22.34     10.07 o 
   6   4   4     9360.49     9220.25    139.29 o 
   7   4   4     8766.47     8945.31    143.90 o 
   8   4   4        2.96      -16.29     13.74 o 
   9   4   4      196.35      231.08     26.29 o 
  10   4   4     2554.28     2763.22     87.15 o 
 -11   5   4     2871.42     3032.61    119.28 o 
 -10   5   4       74.60       91.09     28.92 o 
  -9   5   4      921.61      988.94     60.72 o 
  -8   5   4     6933.87     6951.52    164.10 o 
  -7   5   4      264.03      245.79     29.64 o 
  -6   5   4      944.48      878.34     46.99 o 
  -5   5   4     4763.24     4797.24    114.94 o 
  -4   5   4     1590.95     1732.82     61.45 o 
  -3   5   4     8930.61     8767.47    162.66 o 
  -2   5   4     1625.95     1682.01     46.72 o 
  -1   5   4      435.55      507.73     40.84 o 
   0   5   4    12520.22    12043.76    116.38 o 
   1   5   4     1195.13     1163.95     28.46 o 
   2   5   4      736.38      731.53     36.14 o 
   3   5   4    12546.31    12413.44    126.45 o 
   4   5   4     4991.98     5076.05     62.04 o 
   5   5   4      144.93      155.64     12.24 o 
   6   5   4     7729.39     7492.01    101.28 o 
   7   5   4     4176.28     4059.06    148.56 o 
   8   5   4        5.36        1.54     11.42 o 
   9   5   4      793.87      735.35     43.41 o 
 -11   6   4     2223.78     2261.27    104.10 o 
 -10   6   4      167.60      135.91     33.25 o 
  -9   6   4     1176.89     1343.17     72.29 o 
  -8   6   4     3398.90     3434.55    112.05 o 
  -7   6   4        3.10      -13.74     15.90 o 
  -6   6   4       23.32       35.42     18.07 o 
  -5   6   4     6921.50     6809.10    150.37 o 
  -4   6   4     4382.71     4376.50    111.33 o 
  -3   6   4     6387.34     6449.09    141.69 o 
  -2   6   4      231.68      227.44     20.07 o 
  -1   6   4     3383.85     3376.55     73.52 o 
   0   6   4     9888.51     9448.65    137.49 o 
   1   6   4      629.44      610.48     30.67 o 
   2   6   4     2025.79     1957.00     33.94 o 
   3   6   4    10235.31    10224.06     97.47 o 
   4   6   4     1929.37     2069.40     43.64 o 
   5   6   4      125.49      138.67     12.47 o 
   6   6   4     4100.87     4038.48     61.62 o 
   7   6   4     2033.77     2063.50     64.86 o 
   8   6   4       28.13       39.97     18.80 o 
   9   6   4      546.30      610.86     59.28 o 
 -10   7   4      658.22      683.87     60.00 o 
  -9   7   4      886.03      887.73     62.89 o 
  -8   7   4     1665.16     1755.95     82.41 o 
  -7   7   4     1519.81     1629.44     76.63 o 
  -6   7   4        0.00        1.45     16.63 o 
  -5   7   4     2746.83     2749.95     93.26 o 
  -4   7   4     5493.45     5575.09    138.08 o 
  -3   7   4     2643.34     2587.30     88.92 o 
  -2   7   4        4.22        0.95     19.16 o 
  -1   7   4     2965.59     2884.11     70.73 o 
   0   7   4    11665.69    11834.64    386.40 o 
   1   7   4      229.96      240.47     26.02 o 
   2   7   4     1172.93     1165.06     43.93 o 
   3   7   4    14664.51    14461.68    189.61 o 
   4   7   4     2192.56     2260.32     62.11 o 
   5   7   4       16.66       14.20     12.29 o 
   6   7   4     2856.39     3031.66     77.70 o 
   7   7   4      900.51      977.38     65.78 o 
   8   7   4       52.58       67.23     26.75 o 
  -9   8   4      877.24      947.74     68.68 o 
  -8   8   4      524.62      534.23     52.05 o 
  -7   8   4     1663.67     1656.91     80.97 o 
  -6   8   4      461.32      478.57     45.54 o 
  -5   8   4     1586.85     1535.46     75.18 o 
  -4   8   4     6282.65     6162.10    157.59 o 
  -3   8   4     2938.05     2899.60    103.38 o 
  -2   8   4       24.79       37.79     12.85 o 
  -1   8   4     3520.26     3357.32     80.77 o 
   0   8   4     5885.70     5892.55    110.40 o 
   1   8   4      615.59      649.09     35.97 o 
   2   8   4     2555.90     2462.05     66.94 o 
   3   8   4     9140.95     9253.03    145.55 o 
   4   8   4      338.67      318.80     41.93 o 
   5   8   4        2.07       -8.67     18.80 o 
   6   8   4     3678.93     3813.36    134.46 o 
  -9   9   4     1227.25     1299.79     82.41 o 
  -8   9   4      312.23      333.26     46.27 o 
  -7   9   4     1124.53     1343.17     78.07 o 
  -6   9   4      156.49      214.70     37.59 o 
  -5   9   4       59.76       98.32     31.09 o 
  -4   9   4     5856.35     5828.83    161.93 o 
  -3   9   4     1591.76     1617.97     59.54 o 
  -2   9   4        0.94       17.49     13.23 o 
  -1   9   4     8007.46     8034.55    138.97 o 
   0   9   4     9636.35     9684.46    154.28 o 
   1   9   4        8.08       10.59     12.44 o 
   2   9   4     2597.99     2624.14     72.22 o 
   3   9   4     8095.24     8053.23    200.97 o 
   4   9   4      128.32      104.10     31.81 o 
   5   9   4      192.54      227.72     40.48 o 
   6   9   4     2952.16     3126.59    127.23 o 
  -7  10   4     1890.30     1932.34    100.48 o 
  -6  10   4      107.77       69.40     31.09 o 
  -5  10   4      105.29       87.47     33.25 o 
  -4  10   4     6770.35     6707.17    187.23 o 
  -3  10   4      489.20      475.80     36.54 o 
  -2  10   4      499.45      472.78     72.29 o 
  -1  10   4     9826.21    10083.01    231.69 o 
   0  10   4     7658.85     7694.73    138.07 o 
   1  10   4      316.94      284.10     43.37 o 
   2  10   4     2603.04     2804.17    114.94 o 
   3  10   4     4829.45     4688.08    153.26 o 
   4  10   4       26.23       10.84     26.75 o 
   5  10   4      797.85      887.73     73.01 o 
  -6  11   4       25.90        7.95     32.53 o 
  -5  11   4      376.26      459.05     58.56 o 
  -4  11   4     3661.58     3660.44    100.67 o 
  -3  11   4      601.13      598.55     63.98 o 
  -2  11   4      480.90      504.51     38.49 o 
  -1  11   4     8317.87     8238.19    149.40 o 
   0  11   4     4225.50     4399.64    153.26 o 
   1  11   4      377.99      370.85     51.33 o 
   2  11   4     2319.44     2530.91    114.22 o 
   3  11   4     2507.89     2538.86    115.67 o 
  -3  12   4      606.49      570.55     43.22 o 
  -2  12   4      137.46      166.80     27.83 o 
  -1  12   4     5230.38     5030.74    172.05 o 
   0  12   4     1279.29     1252.08     87.47 o 
   1  12   4       87.34       69.40     34.70 o 
  -2 -14   5      681.13      730.86     66.51 o 
  -1 -14   5     6828.26     7205.26    213.26 o 
   0 -14   5     2378.96     2355.25    116.39 o 
   1 -14   5       98.38      121.45     36.87 o 
   2 -14   5     5008.26     5154.36    180.00 o 
   3 -14   5     2265.87     2177.41    116.39 o 
  -4 -13   5     3850.49     3882.76    149.64 o 
  -3 -13   5      316.73      289.89     44.82 o 
  -2 -13   5     1455.23     1400.28     86.75 o 
  -1 -13   5     6828.78     7200.92    205.31 o 
   0 -13   5     1510.11     1570.16     91.81 o 
   1 -13   5       76.66       46.99     28.92 o 
   2 -13   5     6368.02     6742.59    203.14 o 
   3 -13   5      385.29      489.41     57.83 o 
   4 -13   5      567.25      516.88     58.56 o 
   5 -13   5      864.00      824.84     70.12 o 
  -6 -12   5       51.81       56.61     16.50 o 
  -5 -12   5     1487.86     1622.94     93.98 o 
  -4 -12   5     4084.19     3929.75    145.31 o 
  -3 -12   5      136.55       95.42     29.64 o 
  -2 -12   5     1960.73     2160.06    102.65 o 
  -1 -12   5     8726.74     9195.43    229.89 o 
   0 -12   5       52.46       65.78     26.02 o 
   1 -12   5       12.16      -18.80     16.63 o 
   2 -12   5     6162.10     6295.11    186.51 o 
   3 -12   5      117.51      101.93     31.09 o 
   4 -12   5      862.02      863.88     67.23 o 
   5 -12   5      473.75      558.09     56.39 o 
   6 -12   5      130.74      156.87     35.42 o 
  -7 -11   5     1794.21     1799.39     68.73 o 
  -6 -11   5        6.21       14.46     13.01 o 
  -5 -11   5     3896.82     3913.84    144.58 o 
  -4 -11   5     4779.70     4759.38    115.30 o 
  -3 -11   5        1.81       -5.17     11.23 o 
  -2 -11   5     1278.38     1300.36     52.47 o 
  -1 -11   5     9320.67     9224.88    176.39 o 
   0 -11   5      129.90      130.85     31.09 o 
   1 -11   5      527.25      662.19     56.39 o 
   2 -11   5     5203.24     5254.84    160.49 o 
   3 -11   5      135.48      159.04     33.25 o 
   4 -11   5     1022.98     1072.80     70.12 o 
   5 -11   5     1197.42     1210.15     73.74 o 
   6 -11   5        2.67        6.51     18.07 o 
   7 -11   5     1414.74     1471.85     80.97 o 
   8 -11   5      214.99      234.95     37.59 o 
  -8 -10   5     3769.27     3886.37    141.69 o 
  -7 -10   5      706.45      741.13     42.79 o 
  -6 -10   5      126.12       85.15     18.43 o 
  -5 -10   5     7796.29     7871.44    142.82 o 
  -4 -10   5     5291.37     5145.05    108.55 o 
  -3 -10   5      165.20      152.35     21.68 o 
  -2 -10   5     2237.43     2209.49     66.43 o 
  -1 -10   5     8958.30     8907.86    142.91 o 
   0 -10   5      670.55      716.55     36.93 o 
   1 -10   5     1179.04     1218.06     45.98 o 
   2 -10   5     2804.55     2772.93    156.87 o 
   3 -10   5      298.92      237.11     36.87 o 
   4 -10   5     3851.58     3601.54    121.45 o 
   5 -10   5     1846.45     1717.64     80.97 o 
   6 -10   5      447.76      424.35     43.37 o 
   7 -10   5     1965.64     1748.00     82.41 o 
   8 -10   5        9.07       41.93     21.69 o 
  -9  -9   5       55.55       75.91     27.47 o 
  -8  -9   5     5036.42     5159.42    163.38 o 
  -7  -9   5      283.01      215.03     25.30 o 
  -6  -9   5      426.35      432.04     31.80 o 
  -5  -9   5    13632.40    13778.30    198.57 o 
  -4  -9   5     4581.56     4333.26     95.59 o 
  -3  -9   5       84.66      112.88     18.83 o 
  -2  -9   5     3476.62     3464.68     81.01 o 
  -1  -9   5     4697.73     4748.27    104.10 o 
   0  -9   5     1759.32     1687.61     52.29 o 
   1  -9   5      226.26      198.97     20.29 o 
   2  -9   5     3560.21     3709.57     77.61 o 
   3  -9   5     2561.12     2625.75     63.20 o 
   4  -9   5     2483.25     2358.28     82.77 o 
   5  -9   5     1449.87     1486.29     47.33 o 
   6  -9   5      903.21      763.39     51.33 o 
   7  -9   5     3424.69     3449.73    111.33 o 
   8  -9   5       78.50       57.83     20.96 o 
   9  -9   5      701.84      610.14     50.60 o 
 -10  -8   5       19.17      -13.74     17.35 o 
  -9  -8   5      677.09      753.27     61.45 o 
  -8  -8   5     6061.72     5867.15    173.50 o 
  -7  -8   5      874.30      797.37     58.56 o 
  -6  -8   5      151.35      134.48     16.49 o 
  -5  -8   5    12578.95    12316.86    179.66 o 
  -4  -8   5     5388.87     5365.90    118.56 o 
  -3  -8   5      126.93      135.10     18.89 o 
  -2  -8   5    10208.65    10216.46    148.74 o 
  -1  -8   5     1397.68     1417.71     61.81 o 
   0  -8   5     1928.14     1776.56     51.14 o 
   1  -8   5     1328.21     1391.20     44.16 o 
   2  -8   5     1360.06     1312.87     42.10 o 
   3  -8   5    10578.85    10485.78    440.98 o 
   4  -8   5     1133.32     1147.59     38.90 o 
   5  -8   5       68.49       80.16     14.80 o 
   6  -8   5     2563.91     2482.51     59.78 o 
   7  -8   5     3635.37     3583.98     75.61 o 
   8  -8   5        0.61        6.31     11.42 o 
   9  -8   5     1214.09     1190.63     65.06 o 
  10  -8   5     5290.84     5325.69    151.81 o 
 -10  -7   5       44.18       40.48     21.69 o 
  -9  -7   5     2517.27     2418.86    108.44 o 
  -8  -7   5     6944.08     6812.72    185.79 o 
  -7  -7   5      179.34      171.33     30.36 o 
  -6  -7   5      908.35      865.77     41.07 o 
  -5  -7   5    11072.18    10799.23    206.39 o 
  -4  -7   5     1882.96     1946.94     81.33 o 
  -3  -7   5      265.78      254.70     21.61 o 
  -2  -7   5     6472.09     6359.03    105.78 o 
  -1  -7   5      319.67      357.83     23.22 o 
   0  -7   5     3618.87     3527.64     70.69 o 
   1  -7   5      293.15      357.32     36.87 o 
   2  -7   5      271.01      262.42     19.04 o 
   3  -7   5    12947.13    12898.42    156.62 o 
   4  -7   5     2160.83     2196.68     51.33 o 
   5  -7   5       40.94       66.43     13.26 o 
   6  -7   5     3047.62     3129.54     65.68 o 
   7  -7   5     9728.73     9441.57    196.63 o 
   8  -7   5       70.72       88.49     16.14 o 
   9  -7   5     1980.58     1980.55     58.25 o 
  10  -7   5     4664.42     4605.91     96.61 o 
 -11  -6   5     2310.93     2205.60    114.22 o 
 -10  -6   5       18.46       -9.40     15.90 o 
  -9  -6   5     4284.31     3732.39    135.91 o 
  -8  -6   5     9733.37     9094.22    218.32 o 
  -7  -6   5      177.25      134.46     27.47 o 
  -6  -6   5     1158.34     1236.18     71.57 o 
  -5  -6   5    16188.86    15876.13    202.09 o 
  -4  -6   5     1657.80     1714.40     51.26 o 
  -3  -6   5      225.68      269.68     20.58 o 
  -2  -6   5     8666.80     8411.11    120.76 o 
  -1  -6   5      346.36      396.02     21.98 o 
   0  -6   5     7005.15     6692.53     99.34 o 
   1  -6   5      162.09      184.70     16.05 o 
   2  -6   5      105.30       92.51     11.94 o 
   3  -6   5    11441.01    11755.17    141.60 o 
   4  -6   5      778.37      752.17     32.53 o 
   5  -6   5      444.05      450.48     39.40 o 
   6  -6   5    10436.11    10368.38    135.17 o 
   7  -6   5     9002.04     8733.61    137.35 o 
   8  -6   5        5.57       -1.62      9.08 o 
   9  -6   5     2401.66     2407.42     63.09 o 
  10  -6   5     3085.39     3163.72     77.38 o 
 -11  -5   5     1783.78     1767.52    100.48 o 
 -10  -5   5       33.00       18.80     23.13 o 
  -9  -5   5     6138.90     5588.83    168.44 o 
  -8  -5   5     5323.96     4904.23    150.37 o 
  -7  -5   5      187.88      172.05     28.92 o 
  -6  -5   5      876.84      871.11     60.00 o 
  -5  -5   5     5981.98     6315.35    164.10 o 
  -4  -5   5       25.26       44.54     11.21 o 
  -3  -5   5        3.66       96.15     20.96 o 
  -2  -5   5     8819.99     8996.79    164.10 o 
  -1  -5   5      885.80      923.38     48.80 o 
   0  -5   5     8959.63     8884.34    115.27 o 
   1  -5   5     4462.93     4797.93     74.88 o 
   2  -5   5     1665.20     1894.70     42.15 o 
   3  -5   5    15858.46    15865.99    171.94 o 
   4  -5   5      266.18      260.06     28.56 o 
   5  -5   5        2.35        7.98      7.33 o 
   6  -5   5    15322.67    14833.11    171.91 o 
   7  -5   5     5674.37     5440.14     89.58 o 
   8  -5   5       15.62       20.70     14.46 o 
   9  -5   5     3820.94     3673.56    104.82 o 
  10  -5   5     2332.32     2430.78     66.02 o 
  11  -5   5      161.31      151.09     35.42 o 
 -11  -4   5      734.50      551.58     60.00 o 
 -10  -4   5        0.05       12.29     22.41 o 
  -9  -4   5     5241.01     4750.97    150.37 o 
  -8  -4   5     3675.88     3502.50    122.17 o 
  -7  -4   5        3.93       19.52     18.07 o 
  -6  -4   5     2236.18     2112.35     88.92 o 
  -5  -4   5     3330.91     3454.07    113.50 o 
  -4  -4   5      998.36      998.89     48.44 o 
  -3  -4   5        3.80        8.86     12.29 o 
  -2  -4   5     5385.78     5503.12     58.75 o 
  -1  -4   5     8021.19     8720.47    101.21 o 
   0  -4   5     8700.56     8395.57    104.42 o 
   1  -4   5     3870.27     3749.74     87.47 o 
   2  -4   5     1093.57     1192.39     36.87 o 
   3  -4   5    22657.89    23404.65    231.63 o 
   4  -4   5        4.41       28.57     16.63 o 
   5  -4   5      711.69      664.88     27.11 o 
   6  -4   5    11088.19    10834.12    134.60 o 
   7  -4   5     1954.35     1890.84     48.17 o 
   8  -4   5      114.58      132.03     16.67 o 
   9  -4   5     4903.64     4905.48     92.09 o 
  10  -4   5     1413.74     1378.34    105.18 o 
  11  -4   5      197.28      189.40     37.59 o 
 -12  -3   5     3933.47     3955.77    149.64 o 
 -11  -3   5      230.71      229.16     43.37 o 
 -10  -3   5       39.83       54.22     26.75 o 
  -9  -3   5     6680.55     6137.52    169.16 o 
  -8  -3   5     3090.45     2809.96    105.55 o 
  -7  -3   5      299.47      242.90     33.25 o 
  -6  -3   5     2045.79     2113.07     86.75 o 
  -5  -3   5     5235.92     5493.40    144.58 o 
  -4  -3   5     2917.69     2999.49     55.21 o 
  -3  -3   5      219.79      294.76     14.41 o 
  -2  -3   5     4985.77     5437.35     57.77 o 
  -1  -3   5     6647.49     6398.98     74.69 o 
   0  -3   5      264.49      204.98      9.38 o 
   1  -3   5      629.72      617.48     16.24 o 
   2  -3   5     2070.11     1963.43     58.56 o 
   3  -3   5    17568.40    17652.14    179.15 o 
   4  -3   5     1104.38     1208.87     31.81 o 
   5  -3   5     2103.58     2011.41     42.54 o 
   6  -3   5    12751.30    12179.92    189.04 o 
   7  -3   5     1126.98     1096.33     36.10 o 
   8  -3   5        1.02        6.21      8.83 o 
   9  -3   5     4492.42     4436.42     87.99 o 
  10  -3   5      360.89      380.25     44.82 o 
  11  -3   5      773.06      806.77     65.06 o 
 -12  -2   5     4210.91     4355.54    154.70 o 
 -11  -2   5      300.66      245.79     41.93 o 
 -10  -2   5      666.69      551.58     52.77 o 
  -9  -2   5     5852.78     5629.31    156.15 o 
  -8  -2   5     1396.63     1219.55     67.23 o 
  -7  -2   5      981.13      955.69     57.11 o 
  -6  -2   5     3972.04     3720.10    114.94 o 
  -5  -2   5     2135.05     2108.01     82.41 o 
  -4  -2   5     4346.71     4320.12    118.56 o 
  -3  -2   5     3365.02     3830.66    148.92 o 
  -2  -2   5     3260.10     3284.34     80.24 o 
  -1  -2   5     4410.21     4312.36     62.37 o 
   0  -2   5     2533.05     2384.02     42.50 o 
   1  -2   5     3746.76     3946.87     59.75 o 
   2  -2   5    15310.59    15288.13    232.05 o 
   3  -2   5    25476.45    25132.62    379.89 o 
   4  -2   5       21.41       20.37      5.47 o 
   5  -2   5     3760.73     3660.98     60.94 o 
   6  -2   5    17123.80    16171.79    181.36 o 
   7  -2   5      311.65      274.17     32.89 o 
   8  -2   5      118.16      102.88     15.24 o 
   9  -2   5     5644.48     5823.65    103.31 o 
  10  -2   5      669.70      722.19     58.56 o 
  11  -2   5      548.79      584.11     57.83 o 
 -12  -1   5     4420.12     4242.77    148.20 o 
 -11  -1   5        0.89       -7.23     25.30 o 
 -10  -1   5      959.23      991.83     65.06 o 
  -9  -1   5     8060.18     7497.31    180.73 o 
  -8  -1   5      809.79      833.52     53.50 o 
  -7  -1   5     1318.80     1304.85     63.62 o 
  -6  -1   5     6382.32     6330.53    151.09 o 
  -5  -1   5     1021.09      972.32     52.77 o 
  -4  -1   5     8991.79     8946.75    181.45 o 
  -3  -1   5     2794.52     3136.44     59.18 o 
  -2  -1   5     1899.97     2076.14     42.71 o 
  -1  -1   5    13430.39    12896.94    156.51 o 
   0  -1   5     1265.90     1236.57     29.90 o 
   1  -1   5     1363.76     1428.32     32.97 o 
   2  -1   5    35481.28    35789.21    338.11 o 
   3  -1   5    14981.01    15004.97    166.62 o 
   4  -1   5        2.68       19.52     12.29 o 
   5  -1   5     3928.07     4125.65    105.55 o 
   6  -1   5    13846.79    13736.04    240.73 o 
   7  -1   5      237.44      200.97     28.92 o 
   8  -1   5      280.93      266.75     36.15 o 
   9  -1   5     4094.32     4120.59    130.85 o 
  10  -1   5       45.07       28.92     26.75 o 
  11  -1   5      504.40      613.03     60.72 o 
 -12   0   5     3021.74     3060.08    119.28 o 
 -11   0   5        0.36        1.45     22.41 o 
 -10   0   5      950.50     1049.67     64.34 o 
  -9   0   5     7598.16     7649.12    175.67 o 
  -8   0   5      352.68      328.92     35.42 o 
  -7   0   5     1419.59     1302.69     60.00 o 
  -6   0   5     2171.68     2068.25     75.91 o 
  -5   0   5      123.42      148.20     22.41 o 
  -4   0   5    18065.58    18745.09    300.01 o 
  -3   0   5      919.90     1113.95     34.48 o 
  -2   0   5      531.06      510.66     14.21 o 
  -1   0   5    27458.74    27098.11    263.18 o 
   0   0   5     2493.57     2585.58     46.44 o 
   1   0   5      173.40      177.94     23.86 o 
   2   0   5    42525.06    42137.11    392.75 o 
   3   0   5     8806.28     9068.30    116.22 o 
   4   0   5     1222.89     1325.88     38.59 o 
   5   0   5     8835.97     9084.83    176.39 o 
   6   0   5    11711.96    11534.05    216.87 o 
   7   0   5       78.60       97.59     23.13 o 
   8   0   5     1035.76     1101.72     62.17 o 
   9   0   5     4425.19     4306.38    135.91 o 
  10   0   5      523.99      465.55     50.60 o 
  11   0   5      341.50      364.69     61.45 o 
 -12   1   5     2099.38     2271.76     71.79 o 
 -11   1   5      281.63      181.91     24.47 o 
 -10   1   5      334.50      315.65     26.29 o 
  -9   1   5     4952.36     4890.89    103.01 o 
  -8   1   5      295.74      299.29     32.53 o 
  -7   1   5     1081.48      952.80     48.44 o 
  -6   1   5     1299.50     1282.34     36.99 o 
  -5   1   5       30.48       42.31      8.33 o 
  -4   1   5    15692.09    16672.29    179.44 o 
  -3   1   5     1016.27     1039.35     27.39 o 
  -2   1   5    11971.69    12917.02    172.62 o 
  -1   1   5    36253.99    35813.82    270.78 o 
   0   1   5     3025.19     3214.68     54.55 o 
   1   1   5     4455.52     4697.55     70.49 o 
   2   1   5    32549.84    32374.10    426.52 o 
   3   1   5     3798.93     3821.22     67.10 o 
   4   1   5       27.23       51.51     11.93 o 
   5   1   5     9158.64     9169.41    180.00 o 
   6   1   5     4741.70     4495.79    120.73 o 
   7   1   5      229.41      241.45     31.81 o 
   8   1   5      464.67      449.65     42.65 o 
   9   1   5     2363.47     2595.97    104.82 o 
  10   1   5      244.02      300.73     42.65 o 
 -12   2   5     1221.36     1171.84     74.46 o 
 -11   2   5      188.08      154.70     32.53 o 
 -10   2   5     1151.79     1134.25     65.78 o 
  -9   2   5     3894.36     3925.52     84.58 o 
  -8   2   5     3173.88     3384.33     70.48 o 
  -7   2   5       55.61       60.26     10.91 o 
  -6   2   5     2095.89     2081.93     60.36 o 
  -5   2   5      188.21      199.75     14.31 o 
  -4   2   5     9324.80     9793.05    117.17 o 
  -3   2   5       66.63       99.15      9.55 o 
  -2   2   5     7994.80     8128.19     82.49 o 
  -1   2   5    16818.01    15949.91    160.26 o 
   0   2   5     1663.55     1820.77     31.18 o 
   1   2   5     2357.52     2345.15     40.65 o 
   2   2   5    21576.47    21027.77    175.06 o 
   3   2   5     3618.75     3771.77     68.41 o 
   4   2   5      522.20      546.22     33.25 o 
   5   2   5     5058.11     5042.41     89.70 o 
   6   2   5     3137.95     3148.28    101.21 o 
   7   2   5      332.39      325.31     36.87 o 
   8   2   5      347.85      435.19     44.82 o 
   9   2   5      690.63      758.33     58.56 o 
  10   2   5     1495.64     1526.53     62.82 o 
 -11   3   5      304.20      251.57     39.04 o 
 -10   3   5      602.92      588.45     50.60 o 
  -9   3   5     1359.17     1384.38     70.12 o 
  -8   3   5     1835.54     1931.62     77.35 o 
  -7   3   5     1341.94     1421.97     60.00 o 
  -6   3   5     2500.88     2520.14    113.86 o 
  -5   3   5      799.93      800.34     25.63 o 
  -4   3   5     6563.53     6608.03     86.59 o 
  -3   3   5      475.16      520.44     19.68 o 
  -2   3   5     9322.40     9281.16    145.95 o 
  -1   3   5    25582.13    24991.76    222.70 o 
   0   3   5      455.40      520.30     17.90 o 
   1   3   5     3122.77     3144.74     45.97 o 
   2   3   5    16511.81    16363.97    146.36 o 
   3   3   5      594.71      640.37     27.57 o 
   4   3   5       55.06       45.71     11.49 o 
   5   3   5     7713.95     7945.27    122.39 o 
   6   3   5     1203.16     1181.96     62.17 o 
   7   3   5      970.37     1064.85     63.62 o 
   8   3   5      327.25      414.23     44.82 o 
   9   3   5      524.79      528.29     45.90 o 
  10   3   5     1993.66     2305.60     78.98 o 
 -11   4   5      426.47      453.99     49.16 o 
 -10   4   5      584.30      598.57     51.33 o 
  -9   4   5       22.17       23.13     20.96 o 
  -8   4   5     4343.75     4504.46    124.34 o 
  -7   4   5      162.56      174.22     25.30 o 
  -6   4   5     2713.14     2724.65     83.13 o 
  -5   4   5     5265.25     5489.07    120.73 o 
  -4   4   5     2828.21     2893.09     78.07 o 
  -3   4   5      580.14      602.91     33.25 o 
  -2   4   5     9899.32     9626.78    156.15 o 
  -1   4   5    22629.14    22048.15    186.78 o 
   0   4   5      452.90      480.64     18.04 o 
   1   4   5     3525.86     3286.64     50.01 o 
   2   4   5    11592.92    11117.68    112.92 o 
   3   4   5      306.83      330.08     31.59 o 
   4   4   5       73.88      107.97     13.52 o 
   5   4   5     7073.43     7375.86    119.80 o 
   6   4   5      173.66      164.19     19.68 o 
   7   4   5      931.71     1105.54     46.77 o 
   8   4   5     1277.06     1272.60     72.65 o 
   9   4   5      261.04      334.33     32.67 o 
 -11   5   5      450.91      503.87     53.50 o 
 -10   5   5      578.76      605.08     52.77 o 
  -9   5   5       26.74       57.83     23.86 o 
  -8   5   5     5189.95     5357.50    140.97 o 
  -7   5   5        1.88       -2.89     14.46 o 
  -6   5   5      138.33       99.76     20.96 o 
  -5   5   5    15600.41    15455.12    257.36 o 
  -4   5   5     3024.07     2979.84     84.58 o 
  -3   5   5       69.75       65.06     15.18 o 
  -2   5   5    13569.15    13036.29    167.15 o 
  -1   5   5    12388.37    12089.11    177.84 o 
   0   5   5        1.74        2.42      8.64 o 
   1   5   5     3670.24     3472.40     65.83 o 
   2   5   5     7203.58     7125.49    126.83 o 
   3   5   5        3.37       17.85      7.87 o 
   4   5   5      140.64      143.09     13.53 o 
   5   5   5     4008.07     4120.04     68.18 o 
   6   5   5      333.69      310.84     20.99 o 
   7   5   5      508.42      526.21     33.97 o 
   8   5   5     1633.00     1713.62     62.62 o 
   9   5   5       10.01       -4.25     13.03 o 
 -10   6   5      893.22      985.33     67.95 o 
  -9   6   5      478.42      524.11     49.88 o 
  -8   6   5     5710.26     5931.49    156.15 o 
  -7   6   5      131.56      146.75     28.92 o 
  -6   6   5      529.36      592.06     44.10 o 
  -5   6   5     9151.95     9078.32    183.62 o 
  -4   6   5     4949.82     4724.95    119.28 o 
  -3   6   5      504.32      540.03     30.39 o 
  -2   6   5    11576.04    11584.78    161.05 o 
  -1   6   5     5624.40     5513.42    100.61 o 
   0   6   5      900.22      953.36     39.59 o 
   1   6   5     9383.79     9278.94    138.43 o 
   2   6   5     5954.08     5779.07    102.14 o 
   3   6   5       46.75       48.03     15.18 o 
   4   6   5        1.14        9.76      6.44 o 
   5   6   5     2010.70     2090.58     42.04 o 
   6   6   5      445.91      474.77     25.25 o 
   7   6   5     1267.42     1223.98     51.33 o 
   8   6   5      503.60      455.74     52.77 o 
 -10   7   5      350.31      388.20     49.16 o 
  -9   7   5      539.34      634.72     56.39 o 
  -8   7   5     3419.72     3649.26    122.17 o 
  -7   7   5      183.51      137.35     29.64 o 
  -6   7   5      605.85      610.14     48.44 o 
  -5   7   5    11406.62    11056.93    219.77 o 
  -4   7   5     3902.25     4008.54    115.67 o 
  -3   7   5      209.48      200.33     21.50 o 
  -2   7   5     9471.82     9487.46    152.53 o 
  -1   7   5     3987.90     3972.94     87.25 o 
   0   7   5      313.17      291.17     25.21 o 
   1   7   5     4313.99     4349.53     90.72 o 
   2   7   5     4423.37     4384.33    118.20 o 
   3   7   5     1620.59     1678.89     54.16 o 
   4   7   5        9.40       29.17     12.45 o 
   5   7   5      955.29      985.89     43.96 o 
   7   7   5     1437.74     1593.30     85.30 o 
  -9   8   5     1266.79     1352.57     81.69 o 
  -8   8   5     4155.99     4338.91    140.97 o 
  -7   8   5      184.11      159.76     32.53 o 
  -6   8   5     1136.61     1207.98     69.40 o 
  -5   8   5    18083.92    17626.02    319.53 o 
  -4   8   5      558.34      458.33     45.54 o 
  -3   8   5      619.66      674.45     38.08 o 
  -2   8   5     8610.62     8626.78    144.25 o 
  -1   8   5     1666.90     1629.67     56.73 o 
   0   8   5      152.06      144.18     19.86 o 
   1   8   5     6382.31     6429.43    118.34 o 
   2   8   5     2160.68     2188.33     64.91 o 
   3   8   5     1259.99     1256.81     50.06 o 
   4   8   5       28.42       46.99     23.86 o 
  -8   9   5     2747.33     2663.20    113.50 o 
  -7   9   5      220.98      253.74     41.93 o 
  -6   9   5     2778.51     2928.51    115.67 o 
  -5   9   5     8464.51     8346.01    204.58 o 
  -4   9   5       12.57       11.73     15.43 o 
  -3   9   5      849.11      976.93     95.79 o 
  -2   9   5     6296.68     6160.18    122.17 o 
  -1   9   5      377.02      394.63     32.01 o 
   0   9   5      117.53      144.55     22.47 o 
   1   9   5     4740.45     5086.69    159.04 o 
   2   9   5      455.80      503.55     57.11 o 
   3   9   5      994.89      931.83     66.51 o 
  -7  10   5        8.41      -21.69     27.47 o 
  -6  10   5     2863.59     2724.65    117.83 o 
  -5  10   5     4870.92     4897.72    159.76 o 
  -4  10   5      156.28      114.11     36.15 o 
  -3  10   5     1827.90     1746.12     65.94 o 
  -2  10   5     5627.46     5557.24    127.59 o 
  -1  10   5       93.07       83.44     21.18 o 
   0  10   5      190.25      171.37     24.66 o 
   1  10   5     1975.44     2087.32     69.03 o 
   2  10   5      114.39      142.41     36.87 o 
   3  10   5      920.45      957.86     71.57 o 
  -5  11   5     2610.32     2469.39    156.15 o 
  -4  11   5      155.89      131.79     27.47 o 
  -3  11   5      773.69      801.11     48.48 o 
  -2  11   5     4049.70     3904.92    101.54 o 
  -1  11   5      466.53      487.02     38.29 o 
   0  11   5       63.43       36.15     29.64 o 
   1  11   5      943.07     1082.92     78.07 o 
   2  11   5        2.37        7.23     26.75 o 
  -1 -14   6      732.84      748.21     66.51 o 
   0 -14   6      538.03      514.71     57.11 o 
   1 -14   6      928.76      958.58     75.18 o 
   2 -14   6      502.24      501.70     57.83 o 
  -4 -13   6       51.34       -3.61     16.63 o 
  -3 -13   6     2588.63     2688.51    120.73 o 
  -2 -13   6     1888.04     1960.54    101.21 o 
  -1 -13   6      505.92      628.21     57.83 o 
   0 -13   6        2.33       12.29     21.69 o 
   1 -13   6      653.17      789.42     66.51 o 
   2 -13   6     1905.32     2079.82    106.99 o 
   3 -13   6     1432.14     1557.87     93.26 o 
   4 -13   6      302.34      211.09     42.65 o 
   5 -13   6     2053.28     1974.27    106.27 o 
  -6 -12   6     3652.77     3627.91     99.20 o 
  -5 -12   6      653.52      679.10     43.44 o 
  -4 -12   6        3.49        6.93     13.20 o 
  -3 -12   6     2169.27     2149.10     72.05 o 
  -2 -12   6      716.29      862.43     64.34 o 
  -1 -12   6     2219.17     2217.17    103.38 o 
   0 -12   6        5.21       18.80     18.07 o 
   1 -12   6      271.64      223.38     37.59 o 
   2 -12   6     2270.62     2331.39    108.44 o 
   3 -12   6     3083.03     2963.94    122.89 o 
   4 -12   6       19.33       44.82     23.13 o 
   5 -12   6     4260.45     4226.86    148.92 o 
   6 -12   6     4303.51     4196.50    147.47 o 
  -7 -11   6      128.66       96.52     20.43 o 
  -6 -11   6     4778.03     4719.89    164.10 o 
  -5 -11   6      201.35      270.61     30.33 o 
  -4 -11   6      102.61       99.25     20.79 o 
  -3 -11   6     2112.54     2140.17     69.23 o 
  -2 -11   6      351.90      393.72     32.19 o 
  -1 -11   6     4801.36     4851.18    104.46 o 
   0 -11   6       71.02       71.44     18.07 o 
   1 -11   6      119.58      110.61     28.19 o 
   2 -11   6     6772.13     6651.51    183.62 o 
   3 -11   6     2996.75     2850.44    114.22 o 
   4 -11   6      237.17      229.89     37.59 o 
   5 -11   6     4029.83     4289.03    140.97 o 
   6 -11   6     3203.52     3124.42    117.83 o 
   7 -11   6        8.23        2.89     19.52 o 
  -8 -10   6        0.61        9.40     18.80 o 
  -7 -10   6      765.48      698.09     74.10 o 
  -6 -10   6     3091.93     3125.11     88.43 o 
  -5 -10   6      555.20      540.63     49.16 o 
  -4 -10   6     1072.94     1040.43     48.29 o 
  -3 -10   6     1974.37     1978.86     64.38 o 
  -2 -10   6        1.03       15.56     12.97 o 
  -1 -10   6     7123.01     7201.89    127.50 o 
   0 -10   6      262.69      254.55     25.03 o 
   1 -10   6      100.71       88.63     18.89 o 
   2 -10   6    12849.04    13442.69    184.43 o 
   3 -10   6     1704.06     1749.21     56.19 o 
   4 -10   6      490.92      490.13     46.27 o 
   5 -10   6     8500.27     8320.71    195.91 o 
   6 -10   6     2167.28     2101.50     90.36 o 
   7 -10   6        0.05      -12.29     17.35 o 
   8 -10   6     3587.35     3399.13    119.28 o 
  -8  -9   6        6.04       40.48     21.69 o 
  -7  -9   6     2048.61     2118.22     69.77 o 
  -6  -9   6     1609.29     1764.66     64.11 o 
  -5  -9   6     4397.60     4411.68    100.91 o 
  -4  -9   6      638.98      658.93     47.71 o 
  -3  -9   6     2021.96     1937.05     61.58 o 
  -2  -9   6      964.03      989.41     43.44 o 
  -1  -9   6    10192.19    10327.55    154.33 o 
   0  -9   6       15.24       15.17     12.45 o 
   1  -9   6      676.53      707.01     46.27 o 
   2  -9   6    11376.03    11838.21    326.39 o 
   3  -9   6     1780.31     1880.28     55.61 o 
   4  -9   6      806.05      883.03     96.51 o 
   5  -9   6     8219.72     7878.85    123.90 o 
   6  -9   6     2437.80     2377.32     62.62 o 
   7  -9   6        3.13       -3.61     13.74 o 
   8  -9   6     3485.66     3289.25    110.61 o 
  -9  -8   6     1178.76     1120.51     75.91 o 
  -8  -8   6       56.03       48.44     22.41 o 
  -6  -8   6     3455.96     3491.49     88.56 o 
  -5  -8   6     1567.13     1523.66     54.95 o 
  -4  -8   6     1850.03     1898.97     60.30 o 
  -3  -8   6      831.34      774.13     38.02 o 
  -2  -8   6     2633.88     2627.11     67.45 o 
  -1  -8   6     5527.41     5535.58    100.70 o 
   0  -8   6      208.13      212.41     20.07 o 
   1  -8   6     2062.00     2098.05     81.69 o 
   2  -8   6    13293.50    13603.96    173.85 o 
   3  -8   6     1254.96     1256.03     42.57 o 
   4  -8   6      485.41      509.14     28.34 o 
   5  -8   6    10740.43    10664.05    145.92 o 
   6  -8   6      862.28      906.27     37.31 o 
   7  -8   6      128.83      134.37     22.41 o 
   8  -8   6     3617.60     3543.94     79.21 o 
   9  -8   6      820.60      941.23     62.89 o 
 -10  -7   6     3867.55     3762.75    143.86 o 
  -9  -7   6     1237.76     1153.04     75.91 o 
  -8  -7   6       32.38       41.21     20.96 o 
  -7  -7   6     2084.91     2160.78    103.38 o 
  -6  -7   6      929.82      996.89     68.68 o 
  -5  -7   6     2481.93     2537.50     69.27 o 
  -4  -7   6      315.48      341.36     26.14 o 
  -3  -7   6     1929.79     1945.79     55.58 o 
  -2  -7   6     4421.59     4522.65     86.51 o 
  -1  -7   6     8047.88     8182.20    122.14 o 
   0  -7   6      441.79      414.45     25.21 o 
   1  -7   6     2166.57     2193.22     54.86 o 
   2  -7   6    18075.06    18674.12    212.60 o 
   3  -7   6       64.13       53.91     12.24 o 
   4  -7   6     2915.08     2889.34     61.85 o 
   5  -7   6    13808.69    13379.04    175.67 o 
   6  -7   6      221.80      261.67     21.45 o 
   7  -7   6        0.95        5.97      9.55 o 
   8  -7   6     2712.29     2717.75     72.65 o 
   9  -7   6      409.65      405.55     43.37 o 
  10  -7   6      740.45      694.72     57.11 o 
 -10  -6   6     3874.98     3673.84    142.41 o 
  -9  -6   6      177.18      170.61     36.87 o 
  -8  -6   6     1516.36     1424.14     79.52 o 
  -7  -6   6     1163.16     1144.37     75.18 o 
  -6  -6   6     1161.83     1151.60     72.29 o 
  -5  -6   6     4095.82     4103.97     85.37 o 
  -4  -6   6       20.84       65.08     30.36 o 
  -3  -6   6     1193.14     1195.51     40.75 o 
  -2  -6   6    13821.95    13733.20    170.28 o 
  -1  -6   6     5506.79     5457.96     89.62 o 
   0  -6   6      484.82      458.38     24.28 o 
   1  -6   6     6305.50     6534.90     98.91 o 
   2  -6   6    25673.68    26074.57    269.90 o 
   3  -6   6       14.15       26.96      8.64 o 
   4  -6   6     9044.40     8908.63    118.71 o 
   5  -6   6    15685.25    15381.10    179.28 o 
   6  -6   6      939.00      935.36     34.37 o 
   7  -6   6       18.88       30.27     11.94 o 
   8  -6   6     3195.84     2971.17    101.21 o 
   9  -6   6       10.45       10.84     20.96 o 
  10  -6   6      447.76      385.31     45.54 o 
 -11  -5   6       44.63       61.45     32.53 o 
 -10  -5   6     3369.19     3117.92    128.68 o 
  -9  -5   6       45.92       31.81     23.13 o 
  -8  -5   6      583.51      522.66     51.33 o 
  -7  -5   6     1514.65     1455.22     79.52 o 
  -6  -5   6        9.17        7.95     10.84 o 
  -5  -5   6     7760.28     7676.59    188.68 o 
  -4  -5   6        0.71       10.24      8.26 o 
  -3  -5   6       50.54       40.66      9.35 o 
  -2  -5   6    26814.87    27223.04    288.22 o 
  -1  -5   6     8071.69     8216.10    199.52 o 
   0  -5   6      721.93      769.44     27.77 o 
   1  -5   6     4638.05     4356.95     72.26 o 
   2  -5   6     5398.44     5486.12     82.41 o 
   3  -5   6       34.43       27.83      8.18 o 
   4  -5   6    13962.50    13935.97    198.44 o 
   5  -5   6     8399.91     7960.83    108.36 o 
   6  -5   6       64.16       57.98     11.62 o 
   7  -5   6      121.93      120.16     15.11 o 
   8  -5   6     5911.69     5494.85    142.41 o 
   9  -5   6        3.00        0.72     20.24 o 
  10  -5   6      556.97      555.92     52.77 o 
 -11  -4   6       46.73        5.06     26.75 o 
 -10  -4   6     2172.86     2201.26    105.55 o 
  -9  -4   6      176.57      163.38     33.98 o 
  -8  -4   6     2004.26     1734.26     86.03 o 
  -7  -4   6      268.78      299.29     38.31 o 
  -6  -4   6     1472.96     1529.68     78.07 o 
  -5  -4   6     6776.90     6327.64    165.55 o 
  -4  -4   6       11.05       15.90      7.23 o 
  -3  -4   6     3445.57     3666.08     47.56 o 
  -2  -4   6    32570.99    32384.75    252.11 o 
  -1  -4   6     7828.73     8165.42    185.08 o 
   0  -4   6       13.97       47.76     11.40 o 
   1  -4   6    35875.23    35808.98    341.37 o 
   2  -4   6    15997.49    15956.10    252.30 o 
   3  -4   6     1687.65     1651.65     40.84 o 
   4  -4   6     5986.11     6015.13     84.15 o 
   5  -4   6     6617.57     6515.33     91.89 o 
   6  -4   6      420.46      437.49     39.40 o 
   7  -4   6      114.31      119.28     25.30 o 
   8  -4   6     1635.00     1544.14     73.01 o 
   9  -4   6      299.80      348.44     41.21 o 
  10  -4   6      151.61      184.34     36.87 o 
 -11  -3   6       21.31       20.96     28.92 o 
 -10  -3   6     1842.85     1605.59     88.20 o 
  -9  -3   6      562.79      456.16     48.44 o 
  -8  -3   6     1715.53     1423.41     76.63 o 
  -7  -3   6      568.30      573.27     48.44 o 
  -6  -3   6     4336.61     4254.33    132.29 o 
  -5  -3   6     7337.61     7435.94    264.59 o 
  -4  -3   6      282.35      326.04     18.13 o 
  -3  -3   6     1080.45     1042.27     29.88 o 
  -2  -3   6    38594.73    39171.82    370.17 o 
  -1  -3   6     2773.68     2812.89     37.06 o 
   0  -3   6       35.89       85.78     18.43 o 
   1  -3   6    23572.07    23164.64    233.79 o 
   2  -3   6     1088.81     1031.25     25.41 o 
   3  -3   6        1.85        1.81      4.70 o 
   4  -3   6     1307.22     1268.62     31.29 o 
   5  -3   6     2229.34     2120.60     44.58 o 
   6  -3   6     3243.44     3253.82     98.32 o 
   7  -3   6      252.27      220.49     30.36 o 
   8  -3   6      149.26      108.44     26.75 o 
   9  -3   6     1189.95     1123.40     66.51 o 
  10  -3   6     1523.21     1406.06     79.52 o 
 -12  -2   6      891.75     1023.64     78.07 o 
 -11  -2   6       12.67       28.92     26.02 o 
 -10  -2   6      377.93      442.42     49.16 o 
  -9  -2   6      708.45      767.01     58.56 o 
  -8  -2   6      880.30      858.10     58.56 o 
  -7  -2   6      921.81      938.34     59.28 o 
  -6  -2   6     6820.26     6428.85    164.10 o 
  -5  -2   6    10797.06    11009.94    226.99 o 
  -4  -2   6      258.88      361.88     35.42 o 
  -3  -2   6     2877.43     2831.73     55.40 o 
  -2  -2   6    37653.73    37638.32    358.84 o 
  -1  -2   6     1977.55     1944.97     62.89 o 
   0  -2   6     1380.66     1369.11     37.95 o 
   1  -2   6    37599.02    36678.38    347.85 o 
   2  -2   6      323.04      270.18     17.12 o 
   3  -2   6      531.94      598.17     17.94 o 
   4  -2   6     1132.63     1024.11     52.05 o 
   5  -2   6     1372.14     1358.35     59.28 o 
   6  -2   6     2644.39     2586.58     88.20 o 
   7  -2   6      499.21      472.06     41.21 o 
   8  -2   6      372.59      359.29     40.48 o 
   9  -2   6     1274.18     1372.81     75.91 o 
  10  -2   6     1691.85     1649.68     87.47 o 
 -12  -1   6     1135.71     1116.90     77.35 o 
 -11  -1   6       84.84       43.37     28.19 o 
 -10  -1   6      162.35      185.07     35.42 o 
  -9  -1   6     3781.23     3530.70    119.28 o 
  -8  -1   6      555.46      526.28     45.54 o 
  -6  -1   6    11891.71    11570.92    231.33 o 
  -5  -1   6    10626.35    10990.42    221.21 o 
  -4  -1   6     2471.14     2801.92     61.45 o 
  -3  -1   6     5445.08     5219.53     84.18 o 
  -2  -1   6    30061.24    29690.08    293.86 o 
  -1  -1   6      923.75     1031.03     29.87 o 
   0  -1   6     7483.97     7864.35    101.21 o 
   1  -1   6    32575.66    31973.92    397.60 o 
   2  -1   6      568.63      569.03     23.77 o 
   3  -1   6      485.14      497.37     14.33 o 
   4  -1   6     4811.21     5181.83    120.00 o 
   5  -1   6        9.89       41.21     15.90 o 
   6  -1   6     4656.36     4816.04    125.79 o 
   7  -1   6      517.53      534.23     41.93 o 
   8  -1   6      813.85      928.94     60.00 o 
   9  -1   6     2718.29     2675.49    106.99 o 
  10  -1   6     1866.11     2026.32     97.59 o 
 -12   0   6     1145.89     1168.95     77.35 o 
 -11   0   6      123.18      132.29     33.25 o 
 -10   0   6       82.44      100.48     28.19 o 
  -9   0   6     5821.94     5412.44    145.31 o 
  -8   0   6      106.14       71.57     21.69 o 
  -7   0   6       24.25       25.30     15.18 o 
  -6   0   6    12807.19    12189.73    230.61 o 
  -5   0   6     5358.96     5330.75    134.46 o 
  -4   0   6      551.56      571.60     30.72 o 
  -3   0   6    17873.50    18535.88    163.00 o 
  -2   0   6    17753.77    17351.28    219.29 o 
  -1   0   6     1053.50     1172.09     33.18 o 
   0   0   6     6307.79     6332.30     88.36 o 
   1   0   6    19593.09    19424.73    204.38 o 
   2   0   6       94.83       95.17     12.00 o 
   3   0   6       42.45       58.08     10.40 o 
   4   0   6     8585.26     8933.57    123.92 o 
   5   0   6        0.15       18.07     13.74 o 
   6   0   6     1254.69     1429.92     67.23 o 
   7   0   6      355.55      359.29     37.59 o 
   8   0   6      172.04      134.46     28.19 o 
   9   0   6     4682.03     5086.40    153.98 o 
  10   0   6      125.40       79.52     27.47 o 
 -11   1   6      641.64      644.11     54.22 o 
 -10   1   6        1.71        1.06     14.20 o 
  -9   1   6     6606.88     6679.72    112.97 o 
  -8   1   6      430.82      420.02     26.58 o 
  -7   1   6      628.13      649.16     44.10 o 
  -6   1   6     6911.46     7153.61    105.06 o 
  -5   1   6     5900.91     6140.05     91.61 o 
  -4   1   6      706.99      812.46     34.70 o 
  -3   1   6    21236.49    21175.88    181.49 o 
  -2   1   6     9461.36     9224.30    151.49 o 
  -1   1   6     1172.44     1189.21     41.06 o 
   0   1   6     7158.19     7357.13     99.50 o 
   1   1   6    12154.34    11914.66    210.73 o 
   2   1   6      181.66      222.81     16.56 o 
   3   1   6      222.35      246.14     18.14 o 
   4   1   6     5754.08     5742.00     94.74 o 
   5   1   6     1395.82     1424.63     45.97 o 
   6   1   6     2250.46     2227.29     85.30 o 
   7   1   6      134.29      133.02     26.75 o 
   8   1   6        3.55        7.95     16.63 o 
   9   1   6     4583.34     5095.08    158.32 o 
  10   1   6      290.29      304.35     45.54 o 
 -11   2   6      285.99      315.19     41.93 o 
 -10   2   6      137.90      125.06     27.47 o 
  -9   2   6     6638.15     6953.68    166.27 o 
  -8   2   6        4.05        3.47     10.47 o 
  -7   2   6     1823.77     1952.13     49.31 o 
  -6   2   6    11852.01    12194.07    210.37 o 
  -5   2   6     2632.39     2773.16     77.35 o 
  -4   2   6      443.21      431.58     20.32 o 
  -3   2   6    17885.61    17497.13    265.35 o 
  -2   2   6    15195.13    15108.23    158.68 o 
  -1   2   6      234.05      229.59     12.02 o 
   0   2   6     3549.09     3623.47     49.38 o 
   1   2   6     4263.27     4009.47     71.10 o 
   2   2   6     1621.03     1612.28     44.35 o 
   3   2   6       16.01       28.53      9.88 o 
   4   2   6     2820.14     2921.01    119.28 o 
   5   2   6     1424.65     1487.01     48.53 o 
   6   2   6     6851.56     7172.73    170.61 o 
   7   2   6       10.92      -10.84     12.29 o 
   8   2   6      393.45      434.47     46.27 o 
   9   2   6     4424.86     4637.48    153.98 o 
  10   2   6       44.83       19.34     15.75 o 
 -11   3   6      406.92      336.15     44.10 o 
 -10   3   6     1094.97     1087.98     67.23 o 
  -9   3   6     7718.56     8043.11    185.07 o 
  -8   3   6       59.22       53.50     20.24 o 
  -7   3   6      451.71      453.99     34.70 o 
  -6   3   6     9906.45    10169.19    187.23 o 
  -5   3   6     1360.73     1479.08     54.22 o 
  -4   3   6      275.15      289.16     23.13 o 
  -3   3   6    17325.47    17044.58    268.59 o 
  -2   3   6     1760.57     1647.74     32.73 o 
  -1   3   6     1069.73      987.27     26.36 o 
   0   3   6     3408.02     3347.71     49.72 o 
   1   3   6     3165.37     3063.91     63.27 o 
   2   3   6     2599.83     2596.21     60.26 o 
   3   3   6       50.72       59.57     12.24 o 
   4   3   6     3011.12     3158.11     70.92 o 
   5   3   6     4738.68     4874.34    118.56 o 
   6   3   6     7582.77     7918.77    185.07 o 
   7   3   6       53.74       49.16     20.96 o 
   8   3   6     2333.62     2343.68    103.38 o 
   9   3   6     5091.30     5690.85    124.73 o 
 -11   4   6      104.50       54.94     29.64 o 
 -10   4   6     3129.15     3177.20    114.94 o 
  -9   4   6     3687.40     3871.91    122.17 o 
  -8   4   6      195.20      235.67     32.53 o 
  -7   4   6     8106.03     8158.05    172.78 o 
  -6   4   6    11356.32    11750.92    212.54 o 
  -5   4   6      894.54      931.11     45.54 o 
  -4   4   6      242.43      324.59     26.02 o 
  -3   4   6    10428.56     9836.23    134.96 o 
  -2   4   6      282.88      294.59     21.18 o 
  -1   4   6     2030.40     1949.09     50.87 o 
   0   4   6     1922.00     1828.95     36.97 o 
   1   4   6     1284.12     1273.50     31.05 o 
   2   4   6     2852.35     2772.60     48.03 o 
   3   4   6     1194.70     1212.85     41.89 o 
   4   4   6     1913.75     1985.47     56.06 o 
   5   4   6     5685.26     5851.09    108.04 o 
   6   4   6     2675.06     2730.84     73.32 o 
   7   4   6      211.34      234.22     35.42 o 
   8   4   6     2614.11     2744.01     80.76 o 
   9   4   6     3717.98     4140.38    106.32 o 
 -10   5   6     3085.25     3450.46    125.06 o 
  -9   5   6     2665.63     2812.85    104.82 o 
  -8   5   6      376.23      457.60     43.37 o 
  -7   5   6     2703.56     2881.52     96.87 o 
  -6   5   6     6838.69     7114.17    156.87 o 
  -5   5   6       20.58       23.13     13.74 o 
  -4   5   6      446.28      435.92     33.25 o 
  -3   5   6     6957.08     6773.43    110.99 o 
  -2   5   6       61.69       91.94     15.11 o 
  -1   5   6     3734.00     3681.44    105.18 o 
   0   5   6     2347.55     2307.15     60.21 o 
   1   5   6       89.34      120.63     16.05 o 
   2   5   6    10023.05     9781.25    113.88 o 
   3   5   6      326.22      307.41     23.45 o 
   4   5   6      116.63      136.56     20.60 o 
   5   5   6     6511.98     6686.41    119.26 o 
   6   5   6      460.01      550.38     34.24 o 
   7   5   6        8.34        1.45     11.76 o 
   8   5   6     4790.63     4988.62    113.74 o 
 -10   6   6     4157.60     4391.69    144.58 o 
  -9   6   6     2230.54     2311.87     99.04 o 
  -8   6   6      492.46      445.31     44.82 o 
  -7   6   6     4180.52     4344.70    126.51 o 
  -6   6   6    11696.87    11793.57    227.72 o 
  -5   6   6      128.46      148.92     24.58 o 
  -4   6   6      464.11      536.79     31.26 o 
  -3   6   6     4285.15     4002.66     84.93 o 
  -2   6   6        2.05       12.47      9.16 o 
  -1   6   6     1225.58     1262.66     46.93 o 
   0   6   6     2286.10     2353.20     63.89 o 
   1   6   6     1564.17     1569.11     51.79 o 
   2   6   6     2131.73     2119.58     88.92 o 
   3   6   6       99.04      164.10     28.19 o 
   4   6   6      334.16      432.30     42.65 o 
   5   6   6     7422.84     7747.82    237.48 o 
   6   6   6      964.57     1062.04     38.30 o 
   7   6   6        4.65       19.16     13.80 o 
  -9   7   6     1175.54     1219.55     75.91 o 
  -8   7   6      125.87      125.06     31.09 o 
  -7   7   6     3875.11     4450.96    134.46 o 
  -6   7   6     6307.14     6266.92    157.59 o 
  -5   7   6       27.99       18.80     21.69 o 
  -4   7   6     1237.65     1172.63     48.48 o 
  -3   7   6     1512.51     1629.74     56.30 o 
  -2   7   6      100.23       94.94     17.29 o 
  -1   7   6     1335.27     1275.09     49.51 o 
   0   7   6     3418.49     3256.06     79.85 o 
   1   7   6     2726.20     2716.56     88.92 o 
   2   7   6     7458.20     7430.08    186.51 o 
   3   7   6       34.92       11.57     15.18 o 
   4   7   6     1000.01     1065.57     65.78 o 
   5   7   6     7302.61     7640.45    195.91 o 
  -8   8   6       13.51        2.17     23.13 o 
  -7   8   6     3570.17     3522.02    123.62 o 
  -6   8   6     2671.97     2564.17    102.65 o 
  -5   8   6      140.51      149.64     32.53 o 
  -4   8   6      903.24      852.69     44.44 o 
  -3   8   6     5393.35     5194.37    109.90 o 
  -2   8   6      144.52      155.06     22.49 o 
  -1   8   6       13.78       37.31     22.05 o 
   0   8   6      802.69      825.90     42.68 o 
   1   8   6     3039.30     2997.91    114.22 o 
   2   8   6     3753.74     3805.40    129.40 o 
   3   8   6       58.90       76.63     25.30 o 
   4   8   6     1859.04     1871.62     89.64 o 
  -7   9   6     2424.24     2395.01    107.71 o 
  -6   9   6      479.79      399.05     49.88 o 
  -5   9   6      169.70      199.18     27.60 o 
  -4   9   6      518.06      584.42     69.04 o 
  -3   9   6     3055.38     2949.19     84.81 o 
  -2   9   6     3559.45     3338.67     89.20 o 
  -1   9   6        3.46        8.00     14.56 o 
   0   9   6      197.44      210.45     26.80 o 
   1   9   6     3102.88     3258.88    122.17 o 
   2   9   6     2179.62     2461.51    105.55 o 
  -6  10   6       13.52        2.53     17.65 o 
  -5  10   6      807.43      815.26     60.00 o 
  -4  10   6      544.69      504.34     90.00 o 
  -3  10   6      123.74      127.20     56.39 o 
  -2  10   6     5192.51     5128.60    221.57 o 
  -1  10   6        1.83       17.78     16.58 o 
   0  10   6      107.68      108.44     29.64 o 
   1  10   6     3792.80     4033.12    140.24 o 
  -3  11   6      132.75      135.73     27.89 o 
  -2  11   6     3104.96     3103.12    111.33 o 
  -1  11   6      544.55      478.57     53.50 o 
   0 -14   7      495.60      394.71     51.33 o 
   1 -14   7     4684.12     4923.03    171.33 o 
  -4 -13   7      345.52      353.50     48.44 o 
  -3 -13   7      888.79      915.21     70.12 o 
  -2 -13   7     3193.04     3616.00    139.52 o 
  -1 -13   7       32.40       21.69     23.13 o 
   0 -13   7      903.19      962.92     70.12 o 
   1 -13   7     3793.41     4008.54    147.47 o 
   2 -13   7      580.22      686.04     62.89 o 
   3 -13   7      105.97      135.91     36.87 o 
   4 -13   7     5933.79     6062.33    190.13 o 
  -6 -12   7     1248.44     1255.49     47.80 o 
  -5 -12   7     1283.86     1292.13     60.05 o 
  -4 -12   7        4.38       -5.07     13.77 o 
  -3 -12   7     2685.17     2560.44     99.76 o 
  -2 -12   7     3294.36     3367.46     91.22 o 
  -1 -12   7        0.49        0.18     13.72 o 
   0 -12   7     1798.94     1928.00     95.42 o 
   1 -12   7     4838.95     5479.67    169.16 o 
   2 -12   7      180.24      234.95     39.04 o 
   3 -12   7       74.40      117.11     30.36 o 
   4 -12   7     6847.58     7035.37    198.08 o 
   5 -12   7      795.46      763.39     65.06 o 
   6 -12   7       40.80      101.21     32.53 o 
  -7 -11   7      546.29      522.33     39.63 o 
  -6 -11   7     3032.23     3000.55     90.22 o 
  -5 -11   7     1007.60      955.54     49.55 o 
  -4 -11   7        2.17        0.22     13.50 o 
  -3 -11   7     3658.82     3633.35    180.73 o 
  -2 -11   7     3053.80     3011.26     82.81 o 
  -1 -11   7       92.12       72.97     18.93 o 
   0 -11   7     4188.97     4074.34     95.59 o 
   1 -11   7     9107.04     9057.58    151.09 o 
   2 -11   7      438.11      475.15     61.45 o 
   3 -11   7      326.48      369.41     45.54 o 
   4 -11   7     7379.33     7389.60    195.19 o 
   5 -11   7      354.36      338.32     43.37 o 
   6 -11   7      193.44      180.73     35.42 o 
  -8 -10   7      135.45      148.92     33.98 o 
  -7 -10   7       89.08       77.16     17.87 o 
  -6 -10   7     5377.62     5269.01    132.65 o 
  -5 -10   7      750.92      825.13     63.98 o 
  -4 -10   7        3.25        3.60     12.15 o 
  -3 -10   7     5491.72     5263.56    111.11 o 
  -2 -10   7     5143.27     5235.23    108.85 o 
  -1 -10   7      454.80      466.95     32.38 o 
   0 -10   7     8513.38     8503.84    141.04 o 
   1 -10   7    10334.85    10435.74    159.09 o 
   2 -10   7       10.46       -1.02     17.35 o 
   3 -10   7     1035.51     1085.20     45.42 o 
   4 -10   7     8185.38     8273.12    135.79 o 
   5 -10   7        1.22       11.33     13.26 o 
  -9  -9   7     1027.49      941.23     72.29 o 
  -8  -9   7       73.73       24.58     18.07 o 
  -7  -9   7      273.08      302.90     47.71 o 
  -6  -9   7     6782.46     6781.17    132.76 o 
  -5  -9   7        3.82       11.71     13.23 o 
  -4  -9   7     1088.70      999.11     46.16 o 
  -3  -9   7    10969.11    10539.75    162.91 o 
  -2  -9   7     2989.24     2807.59     91.09 o 
  -1  -9   7        0.89        5.38     11.37 o 
   0  -9   7     7318.16     7530.75    126.51 o 
   1  -9   7    12510.71    12761.43    175.79 o 
   2  -9   7       68.12       47.88     15.31 o 
   3  -9   7     1632.89     1713.11     56.39 o 
   4  -9   7     5675.72     5711.92    103.75 o 
   5  -9   7      525.33      517.46     31.17 o 
   6  -9   7        7.01       36.15     18.80 o 
   7  -9   7     2180.71     2204.88     91.09 o 
   8  -9   7      867.95      938.34     62.17 o 
  -9  -8   7      922.62      892.07     68.68 o 
  -8  -8   7      377.41      312.30     42.65 o 
  -7  -8   7     1723.19     1670.65     93.98 o 
  -6  -8   7    10813.09    10628.45    169.63 o 
  -5  -8   7      434.27      474.53     32.42 o 
  -4  -8   7      471.32      462.90     31.90 o 
  -3  -8   7    13844.39    13347.99    238.20 o 
  -2  -8   7     6790.76     6787.60    181.09 o 
  -1  -8   7     1303.52     1214.45     44.62 o 
   0  -8   7    10170.80     9946.61    145.17 o 
   1  -8   7     5012.52     5150.93     95.59 o 
   2  -8   7      566.52      548.85     30.85 o 
   3  -8   7     3013.92     3012.37     69.51 o 
   4  -8   7     1705.30     1709.74     51.37 o 
   5  -8   7     1386.90     1296.90     63.62 o 
   6  -8   7       21.20        5.78     17.35 o 
   7  -8   7     1498.03     1414.01     71.57 o 
   8  -8   7     1623.48     1676.43     80.24 o 
   9  -8   7      494.67      485.07     49.88 o 
 -10  -7   7     1411.28     1512.33     91.81 o 
  -9  -7   7     1511.63     1392.33     83.86 o 
  -8  -7   7     1035.53      818.34     62.17 o 
  -7  -7   7      933.81      905.81     70.85 o 
  -6  -7   7     3896.59     4135.05    144.58 o 
  -5  -7   7       69.49       47.23     13.90 o 
  -4  -7   7      762.41      806.07     95.06 o 
  -3  -7   7    12094.50    11996.92    165.80 o 
  -2  -7   7     4770.48     4910.85     91.29 o 
  -1  -7   7      660.50      731.21     38.31 o 
   0  -7   7    12930.42    12658.38    164.03 o 
   1  -7   7     3588.97     3655.86     74.37 o 
   2  -7   7     2456.15     2437.11     59.03 o 
   3  -7   7     1630.31     1728.23     48.80 o 
   4  -7   7      210.17      189.49     19.16 o 
   5  -7   7     2885.76     3041.29     97.59 o 
   6  -7   7      737.35      672.31     47.71 o 
   7  -7   7      409.50      393.26     40.48 o 
   8  -7   7     4194.21     3858.90    121.45 o 
   9  -7   7      770.75      807.49     59.28 o 
 -10  -6   7     3322.91     2958.88    129.40 o 
  -9  -6   7     1296.48     1179.07     79.52 o 
  -8  -6   7      412.42      328.20     43.37 o 
  -7  -6   7     3688.15     3470.70    130.85 o 
  -6  -6   7    10913.03    11008.49    252.30 o 
  -5  -6   7        3.45       -9.40     17.35 o 
  -4  -6   7      973.36      904.98     46.99 o 
  -3  -6   7    15579.36    15779.73    194.02 o 
  -2  -6   7     1224.82     1336.66     44.46 o 
  -1  -6   7      310.14      364.60     38.31 o 
   0  -6   7    12900.00    12866.79    159.47 o 
   1  -6   7     2405.29     2613.77     58.49 o 
   2  -6   7      833.30      874.92     33.98 o 
   3  -6   7    11812.00    11739.52    147.28 o 
   4  -6   7     3280.39     3108.52     96.15 o 
   5  -6   7     7145.92     6751.99    152.53 o 
   6  -6   7        2.05        7.95     15.90 o 
   7  -6   7      256.52      232.78     32.53 o 
   8  -6   7     3434.72     3290.69    111.33 o 
   9  -6   7      284.81      332.54     41.93 o 
 -11  -5   7       16.94        5.78     28.19 o 
 -10  -5   7     4757.65     4275.30    154.70 o 
  -9  -5   7     1035.56      962.92     71.57 o 
  -7  -5   7     4614.58     4559.40    150.37 o 
  -6  -5   7     5958.73     6136.79    174.94 o 
  -5  -5   7      131.06      159.04     30.36 o 
  -4  -5   7     4323.01     4009.27    127.96 o 
  -3  -5   7    17570.17    17310.56    200.77 o 
  -2  -5   7      800.29      844.13     44.25 o 
  -1  -5   7       53.60       52.35      7.14 o 
   0  -5   7    13455.06    13133.14    153.86 o 
   1  -5   7       32.92       42.96      9.45 o 
   2  -5   7     1312.86     1320.57     37.77 o 
   3  -5   7     2052.67     2003.91     73.01 o 
   4  -5   7      461.85      407.72     35.42 o 
   5  -5   7     4851.63     4778.44    122.89 o 
   6  -5   7     1490.99     1539.08     68.68 o 
   7  -5   7      176.45      205.31     31.09 o 
   8  -5   7     3408.22     3114.30    107.71 o 
   9  -5   7      633.69      665.80     54.22 o 
  10  -5   7       99.87       70.85     30.36 o 
 -11  -4   7      191.79      165.55     42.65 o 
 -10  -4   7     5111.33     4692.42    159.76 o 
  -9  -4   7     1007.76      679.54     60.00 o 
  -8  -4   7        6.86       -5.06     17.35 o 
  -7  -4   7     9332.41     9265.55    224.83 o 
  -6  -4   7     4105.08     4229.75    139.52 o 
  -5  -4   7      110.78       91.09     24.58 o 
  -4  -4   7     6461.53     6251.74    163.38 o 
  -3  -4   7    11751.05    11771.43    141.64 o 
  -2  -4   7       64.71       61.74      7.60 o 
  -1  -4   7     2077.91     2167.88     38.31 o 
   0  -4   7     8606.70     8677.59    121.77 o 
   1  -4   7     1375.21     1354.74     56.39 o 
   2  -4   7     1198.26     1188.47     52.05 o 
   3  -4   7     6233.13     6176.55    136.63 o 
   4  -4   7      976.99      983.16     50.60 o 
   5  -4   7     7043.53     6722.35    151.09 o 
   6  -4   7      191.64      195.19     28.92 o 
   7  -4   7     1267.07     1260.03     65.06 o 
   8  -4   7     2740.25     2838.15    102.65 o 
   9  -4   7     1104.13     1073.52     67.95 o 
  10  -4   7        2.67      -18.80     23.13 o 
 -11  -3   7      231.03      238.56     44.82 o 
 -10  -3   7     5454.16     4999.65    161.93 o 
  -9  -3   7      999.96      947.74     67.95 o 
  -8  -3   7       27.81        1.45     18.80 o 
  -7  -3   7    15009.44    14857.27    298.56 o 
  -6  -3   7     5529.92     5307.61    156.15 o 
  -5  -3   7      389.60      513.21     25.41 o 
  -4  -3   7    10320.34    10578.12    137.35 o 
  -3  -3   7     7954.72     7974.04    109.06 o 
  -2  -3   7     2732.65     2966.72     56.25 o 
  -1  -3   7     1542.64     1442.85     36.82 o 
   0  -3   7     9197.09     8954.76    114.09 o 
   1  -3   7     1789.10     1818.45     43.52 o 
   2  -3   7     2649.71     2689.24     55.65 o 
   3  -3   7      887.37      808.21     44.10 o 
   4  -3   7     1068.10     1028.70     51.33 o 
   5  -3   7     5322.85     5147.13    127.96 o 
   6  -3   7      275.96      281.94     32.53 o 
   7  -3   7     2512.72     2426.81     91.81 o 
   8  -3   7     7077.22     6718.74    169.88 o 
   9  -3   7      483.80      563.87     52.05 o 
  10  -3   7      269.78      287.72     42.65 o 
 -11  -2   7      360.90      397.60     52.05 o 
 -10  -2   7     4735.19     4497.95    148.92 o 
  -9  -2   7      711.75      591.34     52.77 o 
  -8  -2   7      713.70      596.40     52.05 o 
  -7  -2   7    18694.05    18525.32    339.77 o 
  -6  -2   7     3590.62     3441.06    119.28 o 
  -5  -2   7        5.49       98.32     24.58 o 
  -4  -2   7    13991.16    13925.20    358.93 o 
  -3  -2   7     7108.60     7152.22    133.02 o 
  -2  -2   7      192.09      183.35     14.93 o 
  -1  -2   7     2587.17     2514.06     51.66 o 
   0  -2   7     9085.74     9271.55    118.20 o 
   1  -2   7     7950.94     7824.20    106.02 o 
   2  -2   7     2596.93     2654.26     55.46 o 
   3  -2   7     1603.70     1616.26    108.08 o 
   4  -2   7     4310.54     4299.88    111.33 o 
   5  -2   7     5018.53     4824.71    123.62 o 
   6  -2   7      294.01      288.44     32.53 o 
   7  -2   7     2771.93     2705.86     98.32 o 
   8  -2   7     8939.07     9076.15    206.75 o 
   9  -2   7      201.36      198.08     37.59 o 
  10  -2   7      892.71      863.88     67.23 o 
 -11  -1   7      822.13      748.21     62.89 o 
 -10  -1   7     4604.55     4498.68    143.86 o 
  -9  -1   7       16.77       42.65     24.58 o 
  -7  -1   7    16563.48    16963.83    312.30 o 
  -6  -1   7      811.99      758.33     52.77 o 
  -5  -1   7       85.04      156.74     41.93 o 
  -4  -1   7    16142.07    16318.58    227.36 o 
  -3  -1   7     2772.70     2907.14     61.65 o 
  -2  -1   7     1411.37     1343.11     24.78 o 
  -1  -1   7     2898.21     2775.94     55.65 o 
   0  -1   7     3081.94     3211.02     60.56 o 
   1  -1   7    12360.96    12177.71    146.71 o 
   2  -1   7      131.08      126.60     13.80 o 
   3  -1   7      906.84      978.31     34.24 o 
   4  -1   7     5912.97     5828.55     96.08 o 
   5  -1   7     2432.00     2550.43     87.47 o 
   6  -1   7        1.12        2.89     11.57 o 
   7  -1   7     6396.83     6649.34    166.27 o 
   8  -1   7     8035.60     7753.95    189.40 o 
   9  -1   7       64.80       80.24     25.30 o 
  10  -1   7      275.84      318.08     46.99 o 
 -11   0   7     2074.77     1877.56     82.77 o 
 -10   0   7     5380.62     5183.27    150.37 o 
  -9   0   7       34.41       35.42     22.41 o 
  -8   0   7     4969.98     4794.35    135.18 o 
  -7   0   7    12491.45    12840.35    249.40 o 
  -6   0   7        8.12       11.57     13.74 o 
  -5   0   7      139.40      167.67     12.97 o 
  -4   0   7     9823.58    10214.81    108.71 o 
  -3   0   7       12.79       27.28      6.01 o 
  -2   0   7     3756.95     3774.44     48.03 o 
  -1   0   7     1784.08     1749.03     44.20 o 
   0   0   7     1097.99     1104.39     34.20 o 
   1   0   7     6924.56     6645.21     97.06 o 
   2   0   7       40.64       79.36     11.72 o 
   3   0   7       35.60       31.85      9.55 o 
   4   0   7     6116.19     6162.28    101.69 o 
   5   0   7     4448.12     4430.72    120.73 o 
   6   0   7       76.78       78.80     20.24 o 
   7   0   7     5738.62     5683.53    153.26 o 
   8   0   7     3916.00     4103.24    133.74 o 
   9   0   7        1.58       20.24     18.80 o 
 -11   1   7     3276.75     3550.94    125.79 o 
 -10   1   7     3027.05     3130.93    111.33 o 
  -9   1   7      272.39      221.62     23.45 o 
  -8   1   7     2757.85     2865.30     67.73 o 
  -7   1   7     8801.94     9480.98    185.07 o 
  -6   1   7      200.06      198.92     17.19 o 
  -5   1   7       52.27      116.44     46.19 o 
  -4   1   7     4020.90     4121.57     60.37 o 
  -3   1   7     2110.54     2239.09     39.01 o 
  -2   1   7     4352.74     4360.65     54.99 o 
  -1   1   7      826.30      870.94     56.03 o 
   0   1   7     2128.72     1993.00     47.85 o 
   1   1   7    14310.63    14047.43    203.86 o 
   2   1   7      224.29      253.97     18.89 o 
   3   1   7       27.56       60.58     14.10 o 
   4   1   7     8907.94     8889.93    210.01 o 
   5   1   7     2040.95     2218.71     60.53 o 
   6   1   7       95.30       66.51     20.96 o 
   7   1   7     6023.03     6212.70    165.55 o 
   8   1   7     2825.97     3185.15    120.00 o 
   9   1   7        0.28       36.87     23.13 o 
 -11   2   7     3647.23     3829.26    131.57 o 
 -10   2   7     2640.49     2766.58    105.55 o 
  -9   2   7      338.11      362.18     39.04 o 
  -8   2   7     3310.28     3509.73    106.99 o 
  -7   2   7     3989.31     4166.86    110.61 o 
  -6   2   7        3.18       16.63     10.12 o 
  -5   2   7     2913.54     2965.38     59.39 o 
  -4   2   7     5337.32     5450.26     72.70 o 
  -3   2   7     1409.14     1321.22     30.46 o 
  -2   2   7     2740.82     2684.81     42.98 o 
  -1   2   7     1261.01     1251.35     38.56 o 
   0   2   7       50.86       62.40     16.27 o 
   1   2   7    14110.92    13757.24    195.19 o 
   2   2   7      184.90      221.65     18.53 o 
   3   2   7      196.65      232.49     19.76 o 
   4   2   7    12610.89    12539.69    168.26 o 
   5   2   7     1628.73     1720.75     54.63 o 
   6   2   7      143.17      168.44     29.64 o 
   7   2   7     3474.43     3777.93    128.68 o 
   8   2   7     1616.77     1617.88     87.47 o 
   9   2   7      173.84      196.63     38.31 o 
 -11   3   7     4140.12     4532.65    146.03 o 
 -10   3   7     1026.40     1174.01     70.12 o 
  -9   3   7      314.16      308.68     38.31 o 
  -8   3   7     1954.25     2014.75     79.52 o 
  -7   3   7     3100.40     3235.75     97.59 o 
  -6   3   7     1236.81     1283.89     55.66 o 
  -5   3   7       24.23       26.75     13.01 o 
  -4   3   7     3005.90     2954.78     63.98 o 
  -3   3   7     2608.94     2499.63    112.77 o 
  -2   3   7     2751.68     2803.59     59.16 o 
  -1   3   7     1747.34     1630.14     75.91 o 
   0   3   7     1800.44     1710.51     46.03 o 
   1   3   7    10241.45     9923.79    135.04 o 
   2   3   7       69.42       71.76     13.55 o 
   3   3   7     1576.71     1615.77     60.00 o 
   4   3   7    19500.71    19451.93    432.30 o 
   5   3   7     1407.24     1394.83     61.45 o 
   6   3   7      340.34      403.27     29.87 o 
   7   3   7     3318.93     3652.15    128.68 o 
   8   3   7      839.59      843.64     64.34 o 
 -10   4   7      748.02      767.73     60.00 o 
  -9   4   7       25.12       36.87     21.69 o 
  -8   4   7     3022.32     3243.70    106.27 o 
  -7   4   7      933.82      860.26     51.33 o 
  -6   4   7      990.27     1045.33     52.77 o 
  -5   4   7     1968.19     2002.36     99.40 o 
  -4   4   7     1857.62     1799.39     51.35 o 
  -3   4   7     4786.74     4670.25    118.20 o 
  -2   4   7     3216.66     3158.07     67.71 o 
  -1   4   7     2367.64     2196.20     90.36 o 
   0   4   7     9397.22     8918.56    200.97 o 
   1   4   7     7435.83     7144.65    234.22 o 
   2   4   7       45.94       43.88     12.65 o 
   3   4   7     3477.30     3437.51    103.01 o 
   4   4   7     8796.57     8669.28    163.02 o 
   5   4   7       37.69       43.73     13.99 o 
   6   4   7      146.57      186.86     48.07 o 
   7   4   7     4198.58     4636.03    150.37 o 
   8   4   7      190.90      204.58     39.04 o 
 -10   5   7      116.82       57.83     30.36 o 
  -9   5   7        0.53        4.34     23.13 o 
  -8   5   7     2380.12     2522.24     96.15 o 
  -7   5   7       12.71       26.02     18.80 o 
  -6   5   7     3119.95     3138.88     98.32 o 
  -5   5   7      840.20      934.57     43.01 o 
  -4   5   7       63.09       68.91     14.50 o 
  -3   5   7     4867.01     4772.03     91.51 o 
  -2   5   7     1433.70     1417.81     47.07 o 
  -1   5   7      290.27      333.26     38.31 o 
   0   5   7    16269.61    16038.51    304.35 o 
   1   5   7    11832.61    11555.01    242.18 o 
   2   5   7      259.84      219.04     32.53 o 
   3   5   7     3797.88     3889.26    126.51 o 
   4   5   7    10328.89    10185.66    154.23 o 
   5   5   7      604.41      614.13     35.39 o 
   6   5   7     1380.92     1453.20     56.99 o 
   7   5   7     3592.89     4013.80     98.14 o 
  -9   6   7       45.36       50.60     26.02 o 
  -8   6   7     1770.07     1902.70     86.75 o 
  -7   6   7       63.34       55.66     23.13 o 
  -6   6   7     2430.17     2452.11     90.36 o 
  -5   6   7      220.57      231.03     24.66 o 
  -4   6   7       51.72       55.77     15.11 o 
  -3   6   7     6315.21     5954.42    110.22 o 
  -2   6   7      877.30      785.08     58.56 o 
  -1   6   7        8.72       18.07     15.90 o 
   0   6   7    11849.00    11609.23    251.57 o 
   1   6   7     7607.77     7449.60    189.40 o 
   2   6   7      900.34      835.69     60.00 o 
   3   6   7     4565.42     4534.10    141.69 o 
   4   6   7     3943.92     3963.72    133.02 o 
   5   6   7      131.19       97.59     27.47 o 
   6   6   7     1396.19     1481.25     83.86 o 
  -9   7   7       31.24       14.46     26.75 o 
  -8   7   7     1862.17     1827.52     91.09 o 
  -7   7   7       77.73      104.10     30.36 o 
  -6   7   7     2161.05     2126.08     90.36 o 
  -5   7   7       25.02       33.98     15.81 o 
  -4   7   7       17.60       38.31     16.05 o 
  -3   7   7     5707.44     5803.65    114.23 o 
  -2   7   7      138.73      176.39     32.53 o 
  -1   7   7      426.45      508.93     50.60 o 
   0   7   7    12423.86    12012.62    263.14 o 
   1   7   7     4623.06     4609.28    147.47 o 
   2   7   7      234.60      216.15     35.42 o 
   3   7   7     5421.60     5285.93    159.76 o 
   4   7   7     2453.12     2680.56    110.61 o 
   5   7   7        9.13       -8.67     18.80 o 
  -8   8   7     1576.33     1686.55     90.36 o 
  -7   8   7      803.61      872.55     65.06 o 
  -6   8   7     2018.36     2018.31     71.94 o 
  -5   8   7      371.51      334.63     32.31 o 
  -4   8   7      710.87      710.67     64.34 o 
  -3   8   7     6720.80     6423.16    127.19 o 
  -2   8   7       18.30       20.96     19.52 o 
  -1   8   7     1051.72     1089.43     73.01 o 
   0   8   7     7366.47     7427.19    199.52 o 
   1   8   7     1311.25     1306.30     78.07 o 
   2   8   7        2.99       12.29     18.07 o 
   3   8   7     4640.61     4595.55    150.37 o 
   4   8   7     1198.48     1241.24     76.63 o 
  -6   9   7      734.84      721.58     47.41 o 
  -5   9   7       13.25       39.74     18.58 o 
  -4   9   7     2417.18     2613.74     96.87 o 
  -3   9   7     4099.34     4546.39    159.76 o 
  -2   9   7       28.76       38.31     23.13 o 
  -1   9   7      782.60      922.43     70.12 o 
   0   9   7     6099.47     6256.07    184.34 o 
   1   9   7      350.43      375.19     46.27 o 
   2   9   7      201.83      182.17     35.42 o 
   3   9   7     3917.16     3869.74    139.52 o 
  -4  10   7     4464.66     4514.58    166.27 o 
  -3  10   7     5313.56     5087.85    172.78 o 
  -2  10   7       38.97       27.47     22.41 o 
  -1  10   7     1096.10     1156.66     80.24 o 
   0  10   7     4771.29     4639.64    159.04 o 
   1  10   7        2.01       -9.40     18.80 o 
  -3 -13   8     1888.60     1844.39     71.05 o 
  -2 -13   8        1.94      -10.12     16.63 o 
  -1 -13   8     3277.58     3495.28    135.18 o 
   0 -13   8     1814.16     1853.54     97.59 o 
   1 -13   8       18.63       65.06     26.02 o 
   2 -13   8      438.84      507.48     55.66 o 
   3 -13   8     1436.51     1576.67     93.98 o 
  -5 -12   8      746.40      675.35     66.15 o 
  -4 -12   8     5430.44     5174.63    174.94 o 
  -3 -12   8     1888.88     1828.52     87.47 o 
  -2 -12   8       41.73       43.06     19.08 o 
  -1 -12   8     6195.98     6323.50    129.58 o 
   0 -12   8     1448.70     1535.05     92.53 o 
   1 -12   8      338.28      324.59     44.82 o 
   2 -12   8      451.82      511.82     53.50 o 
  -6 -11   8        2.03        5.26     15.38 o 
  -5 -11   8      704.97      585.54     41.68 o 
  -4 -11   8     7627.90     7580.61    145.86 o 
  -3 -11   8      628.95      567.78     38.17 o 
  -2 -11   8      286.51      244.58     27.83 o 
  -1 -11   8     6619.54     6660.59    228.80 o 
   0 -11   8      358.75      378.14     40.48 o 
   1 -11   8     1407.37     1459.47     56.71 o 
   2 -11   8      376.41      428.40     52.77 o 
   3 -11   8      720.98      756.89     60.72 o 
  -7 -10   8     3733.61     3669.50    147.47 o 
  -6 -10   8       11.93        4.94     20.60 o 
  -5 -10   8      554.99      616.51     40.43 o 
  -4 -10   8     7581.04     7383.55    139.84 o 
  -3 -10   8       49.04       23.03     12.64 o 
  -2 -10   8      709.85      693.56     39.72 o 
  -1 -10   8     8258.93     8453.53    144.02 o 
   0 -10   8      104.07      109.03     20.28 o 
   1 -10   8     1137.76     1313.52     51.88 o 
   2 -10   8     1435.66     1341.72     73.01 o 
   3 -10   8        1.20        3.61     18.07 o 
   4 -10   8     3662.05     3884.20    125.06 o 
   5 -10   8       22.33       28.19     23.13 o 
   6 -10   8       37.23       41.21     26.02 o 
  -7  -9   8     2351.02     2138.37    109.88 o 
  -6  -9   8        1.05      -15.31     10.21 o 
  -5  -9   8     2164.44     2060.05     68.76 o 
  -4  -9   8     3332.44     3336.66     86.15 o 
  -3  -9   8      998.41      995.12     45.59 o 
  -2  -9   8      514.06      537.97     34.55 o 
  -1  -9   8     4645.15     4768.10    104.82 o 
   0  -9   8       98.28       91.00     18.14 o 
   1  -9   8     2908.45     3062.44     75.63 o 
   2  -9   8      996.44     1030.15     62.17 o 
   3  -9   8      265.67      217.60     33.25 o 
   4  -9   8     4275.60     4213.85    126.51 o 
   5  -9   8      132.34      128.68     29.64 o 
   6  -9   8        9.66        5.78     19.52 o 
   7  -9   8     7307.22     6984.77    176.39 o 
   8  -9   8     1248.10     1221.72     73.74 o 
  -9  -8   8      188.01      195.91     39.04 o 
  -8  -8   8     2851.63     2707.30    126.51 o 
  -7  -8   8     4775.29     4553.62    161.21 o 
  -6  -8   8       12.36       -1.45     20.96 o 
  -5  -8   8     7190.56     7216.90    215.07 o 
  -4  -8   8     7735.20     7663.88    252.30 o 
  -3  -8   8      948.89      996.85     53.86 o 
  -2  -8   8      267.52      286.22     24.28 o 
  -1  -8   8     4302.01     4207.19    112.41 o 
   0  -8   8      531.72      524.46     30.85 o 
   1  -8   8     2485.52     2410.19     92.53 o 
   2  -8   8      604.50      611.58     47.71 o 
   3  -8   8      561.63      560.98     46.27 o 
   4  -8   8     3928.84     3818.42    117.11 o 
   5  -8   8        1.44       27.47     18.80 o 
   6  -8   8      137.22      143.86     28.92 o 
   7  -8   8     8891.80     8415.41    193.74 o 
   8  -8   8      595.48      623.15     54.22 o 
 -10  -7   8      257.77      151.09     41.21 o 
  -9  -7   8       47.18       61.45     28.19 o 
  -8  -7   8     4919.50     5040.86    172.05 o 
  -7  -7   8     3109.11     3254.55    133.74 o 
  -6  -7   8      586.22      589.90     58.56 o 
  -5  -7   8     7480.79     7730.81    207.48 o 
  -4  -7   8     3099.67     2965.30     73.64 o 
  -3  -7   8     1059.18     1037.09     46.27 o 
  -2  -7   8       53.82       59.89     13.20 o 
  -1  -7   8     2256.83     2213.87     76.63 o 
   0  -7   8     1517.26     1536.19     72.29 o 
   1  -7   8      471.30      509.65     42.65 o 
   2  -7   8     1389.38     1418.35     67.23 o 
   3  -7   8     4571.52     4377.23    122.89 o 
   4  -7   8     7983.40     7698.28    173.50 o 
   5  -7   8       35.60       46.99     21.69 o 
   6  -7   8     1410.31     1215.21     65.78 o 
   7  -7   8     7577.23     6996.33    171.33 o 
   8  -7   8      582.99      568.93     51.33 o 
   9  -7   8      120.16      121.45     32.53 o 
 -10  -6   8      209.25      155.43     41.21 o 
  -9  -6   8      146.36      143.14     36.15 o 
  -8  -6   8     8121.97     8372.76    227.72 o 
  -7  -6   8      952.34      961.47     70.85 o 
  -6  -6   8       35.36       42.65     22.41 o 
  -5  -6   8     7995.98     7945.52    207.48 o 
  -4  -6   8     1148.36     1057.62     69.40 o 
  -3  -6   8     3240.23     3330.21     71.13 o 
  -2  -6   8        3.45        8.16      7.62 o 
  -1  -6   8      129.72      136.84     18.43 o 
   0  -6   8     3912.36     3781.55    112.77 o 
   1  -6   8      570.69      584.84     43.37 o 
   2  -6   8      954.39      973.76     54.94 o 
   3  -6   8     7121.36     6754.88    156.15 o 
   4  -6   8    10403.22    10193.77    205.31 o 
   5  -6   8      573.32      521.94     43.37 o 
   6  -6   8     1785.23     1741.49     77.35 o 
   7  -6   8     6782.65     6198.24    159.04 o 
   8  -6   8      284.90      271.81     36.87 o 
   9  -6   8      194.93      229.89     37.59 o 
 -10  -5   8       61.00       36.87     28.92 o 
  -9  -5   8      108.82      106.99     32.53 o 
  -8  -5   8    10788.25    10373.78    256.63 o 
  -7  -5   8       34.97       57.11     23.13 o 
  -6  -5   8       17.39      -12.29     12.29 o 
  -5  -5   8     3902.50     4124.93    140.24 o 
  -4  -5   8      503.68      550.14     48.44 o 
  -3  -5   8     8451.04     8889.64    203.14 o 
  -2  -5   8       32.30       52.14      7.02 o 
  -1  -5   8      307.13      285.68     18.17 o 
   0  -5   8    10292.19    10062.20    199.52 o 
   1  -5   8      692.61      721.47     46.27 o 
   2  -5   8       66.59       76.63     20.24 o 
   3  -5   8     8618.15     8256.37    174.94 o 
   4  -5   8     7409.54     7338.99    162.66 o 
   5  -5   8        0.39       -2.17     13.74 o 
   6  -5   8     4750.09     4467.59    127.23 o 
   7  -5   8     7267.43     6946.45    170.61 o 
   8  -5   8       18.76       -0.72     20.24 o 
   9  -5   8      216.48      204.58     37.59 o 
 -10  -4   8      108.04      110.61     36.15 o 
  -9  -4   8      387.06      323.14     46.99 o 
  -8  -4   8     7419.70     7258.75    203.86 o 
  -7  -4   8       98.64      122.89     29.64 o 
  -6  -4   8       15.85      115.67     29.64 o 
  -5  -4   8     2093.64     2224.40     98.32 o 
  -4  -4   8      491.67      448.93     44.82 o 
  -3  -4   8     7510.69     7878.25    110.45 o 
  -2  -4   8      115.57      118.35     60.72 o 
  -1  -4   8     1521.38     1641.30     41.85 o 
   0  -4   8    12705.88    12756.73    153.94 o 
   1  -4   8     1973.47     2032.53     48.68 o 
   2  -4   8      519.21      607.97     41.21 o 
   3  -4   8    15809.86    15169.57    262.42 o 
   4  -4   8     5923.13     5551.24    135.91 o 
   5  -4   8       94.99      109.88     23.86 o 
   6  -4   8     9587.11     9168.68    197.35 o 
   7  -4   8     6618.90     6619.70    166.99 o 
   8  -4   8       31.80       78.07     27.47 o 
   9  -4   8      764.69      763.39     60.72 o 
 -11  -3   8     2855.44     2743.45    124.34 o 
 -10  -3   8      217.96      162.66     37.59 o 
  -9  -3   8     1335.03     1311.36     80.24 o 
  -8  -3   8     6360.36     6165.71    182.17 o 
  -7  -3   8      312.03      279.04     39.04 o 
  -6  -3   8        1.04       -0.72     11.57 o 
  -5  -3   8     3834.22     3878.84     87.11 o 
  -4  -3   8     1227.37     1271.46     39.97 o 
  -3  -3   8     1911.81     1842.70     54.94 o 
  -2  -3   8      700.38      738.58     29.01 o 
  -1  -3   8     1955.92     1920.69     46.36 o 
   0  -3   8    14680.92    14410.23    168.64 o 
   1  -3   8     1595.14     1562.18     42.57 o 
   2  -3   8      717.17      698.09     28.80 o 
   3  -3   8    12847.94    12253.35    223.38 o 
   4  -3   8     3291.48     3126.59     97.59 o 
   5  -3   8      256.50      267.48     31.81 o 
   6  -3   8     7087.32     6806.93    164.10 o 
   7  -3   8     3106.31     3154.78    110.61 o 
   8  -3   8      103.44      103.38     29.64 o 
   9  -3   8      528.75      582.67     55.66 o 
 -11  -2   8     1884.72     1672.82     94.70 o 
 -10  -2   8      211.06      174.94     37.59 o 
  -9  -2   8     2559.14     2231.63    101.21 o 
  -8  -2   8     3249.60     3357.20    125.79 o 
  -7  -2   8      413.10      442.42     46.27 o 
  -6  -2   8       42.00       39.90     12.51 o 
  -5  -2   8     4440.97     4510.71    116.03 o 
  -4  -2   8     1790.56     1893.87     51.40 o 
  -3  -2   8     1107.92     1076.98     36.99 o 
  -2  -2   8      179.54      187.47     16.50 o 
  -1  -2   8     1061.85     1011.04     34.15 o 
   0  -2   8    13493.98    13506.32    161.96 o 
   1  -2   8      872.60      886.36     32.19 o 
   2  -2   8      260.42      322.25     30.36 o 
   3  -2   8    14377.98    14132.55    317.00 o 
   4  -2   8     1641.62     1673.54     69.40 o 
   5  -2   8       14.38       83.13     20.24 o 
   6  -2   8     8066.49     8137.81    185.07 o 
   7  -2   8     2504.50     2468.02     96.87 o 
   8  -2   8      205.48      151.81     32.53 o 
   9  -2   8      440.34      376.64     48.44 o 
 -11  -1   8     1081.13     1123.40     78.80 o 
 -10  -1   8      422.71      377.36     47.71 o 
  -9  -1   8     1766.15     1706.07     86.03 o 
  -8  -1   8      211.52      140.24     29.64 o 
  -7  -1   8     2123.45     2186.08     95.42 o 
  -6  -1   8       18.04       48.60     14.82 o 
  -5  -1   8     4165.57     4343.33     88.62 o 
  -4  -1   8     3126.40     3077.65     70.09 o 
  -3  -1   8     1991.61     1921.85     51.66 o 
  -2  -1   8      900.20      814.03     31.58 o 
  -1  -1   8     3233.60     3290.55     68.68 o 
   0  -1   8    18470.48    18090.64    204.21 o 
   1  -1   8      654.25      670.75     35.42 o 
   2  -1   8     3458.38     3426.82     69.76 o 
   3  -1   8    19324.94    19691.53    225.66 o 
   4  -1   8       23.24       18.37     10.25 o 
   5  -1   8       49.61       22.41     16.63 o 
   6  -1   8     9928.26     9587.97    207.48 o 
   7  -1   8      364.41      347.00     39.04 o 
   8  -1   8     1233.57     1249.19     73.74 o 
   9  -1   8     1057.07     1077.86     71.57 o 
 -11   0   8      729.52      677.37     56.39 o 
 -10   0   8       82.79      111.78     20.28 o 
  -9   0   8     2284.44     2336.06     65.05 o 
  -8   0   8        5.41        3.23     11.42 o 
  -7   0   8     5687.48     5626.25     99.00 o 
  -6   0   8      448.71      413.39     20.87 o 
  -5   0   8     1236.00     1284.87     33.90 o 
  -4   0   8     8695.76     8683.19     98.59 o 
  -3   0   8     2504.08     2531.38     61.80 o 
  -2   0   8       21.35       29.20      9.55 o 
  -1   0   8     3154.67     3001.87     63.87 o 
   0   0   8    13001.82    12405.13    156.33 o 
   1   0   8      320.17      339.78     21.68 o 
   2   0   8     6854.38     6752.28    105.24 o 
   3   0   8    16991.69    16831.09    203.11 o 
   4   0   8        3.79        9.36      8.93 o 
   5   0   8      664.11      618.81     46.27 o 
   6   0   8     6913.46     6838.74    170.61 o 
   7   0   8      108.72      107.71     25.30 o 
   8   0   8      856.95      932.56     65.78 o 
   9   0   8     1922.26     2011.14    101.21 o 
 -11   1   8        2.88        0.72     23.13 o 
 -10   1   8      199.90      179.28     32.53 o 
  -9   1   8     1639.11     1667.03     75.91 o 
  -8   1   8        0.14        0.00     14.46 o 
  -7   1   8     4616.12     4823.98    163.38 o 
  -6   1   8      148.49      166.23     15.16 o 
  -5   1   8       20.67       26.10      7.87 o 
  -4   1   8    10469.21    10301.37    112.32 o 
  -3   1   8     5319.88     5397.34     97.81 o 
  -2   1   8      411.38      429.86     25.50 o 
  -1   1   8     8647.50     8561.32    123.39 o 
   0   1   8    10880.25    10401.20    140.24 o 
   1   1   8      216.86      211.11     19.12 o 
   2   1   8    10421.71    10640.13    145.70 o 
   3   1   8    10742.40    10873.09    150.91 o 
   4   1   8       85.93       75.05     14.56 o 
   5   1   8     1359.26     1405.99     50.30 o 
   6   1   8     4664.61     4880.37    142.41 o 
   7   1   8       65.50      105.55     28.19 o 
   8   1   8      390.22      486.52     51.33 o 
   9   1   8     1409.95     1466.79     87.47 o 
 -10   2   8      464.97      522.66     49.88 o 
  -9   2   8     1461.02     1470.40     74.46 o 
  -8   2   8      292.07      318.80     34.70 o 
  -7   2   8     4799.04     5091.46    125.06 o 
  -6   2   8        4.71       -1.45      8.91 o 
  -5   2   8      246.42      298.81     28.19 o 
  -4   2   8     8375.34     7986.00    193.02 o 
  -3   2   8     2862.08     2973.77    143.86 o 
  -2   2   8       12.21        9.16      8.82 o 
  -1   2   8    10401.11     9925.06    138.13 o 
   0   2   8     5878.54     5629.68     95.41 o 
   1   2   8       82.58      105.54     18.43 o 
   2   2   8     7967.51     7778.09    119.95 o 
   3   2   8     7371.53     7337.89    118.89 o 
   4   2   8      623.52      644.31     33.74 o 
   5   2   8      136.82      124.73     18.32 o 
   6   2   8     2270.29     2345.12     97.59 o 
   7   2   8      705.66      675.92     56.39 o 
   8   2   8      261.22      260.97     41.21 o 
 -10   3   8      255.74      255.19     37.59 o 
  -9   3   8      852.51      825.56     57.11 o 
  -8   3   8      334.44      361.46     38.31 o 
  -7   3   8     5448.23     5848.35    140.24 o 
  -6   3   8       42.68       38.54     12.79 o 
  -5   3   8     1881.87     1939.90     54.42 o 
  -4   3   8    16982.63    15580.18    308.68 o 
  -3   3   8     2576.86     2480.31    101.21 o 
  -2   3   8       19.93       21.69     15.18 o 
  -1   3   8    13678.42    13000.84    260.25 o 
   0   3   8     2176.15     2028.31     54.53 o 
   1   3   8        0.00        1.54     10.12 o 
   2   3   8     5347.20     5124.13     94.79 o 
   3   3   8     3228.70     3141.26    147.84 o 
   4   3   8     2962.32     2940.81     74.15 o 
   5   3   8      286.87      254.95     25.03 o 
   6   3   8     1611.24     1749.06     61.52 o 
   7   3   8     1997.11     1946.08     95.42 o 
   8   3   8      104.08       70.12     28.19 o 
 -10   4   8      223.05      235.67     39.76 o 
  -9   4   8      673.90      721.47     55.66 o 
  -8   4   8     1752.45     1841.26     80.24 o 
  -7   4   8     4432.34     4638.20    125.79 o 
  -6   4   8      102.50       85.18     34.34 o 
  -5   4   8     4167.73     4123.36    129.76 o 
  -4   4   8    12572.14    11593.33    262.42 o 
  -3   4   8     1561.65     1463.17     81.69 o 
  -2   4   8      362.41      320.97     40.48 o 
  -1   4   8    15794.33    14905.71    294.95 o 
   0   4   8     1163.50     1124.85     66.51 o 
   1   4   8      798.69      780.02     56.39 o 
   2   4   8     8750.48     8567.94    202.42 o 
   3   4   8      704.50      708.46     46.63 o 
   4   4   8     1228.71     1123.10     46.31 o 
   5   4   8     1620.73     1575.43     56.95 o 
   6   4   8      661.10      717.27     47.35 o 
   7   4   8     2059.37     2147.05    102.65 o 
  -9   5   8      165.22      143.86     34.70 o 
  -8   5   8     2420.33     2537.42     98.32 o 
  -7   5   8     2108.09     2035.72     83.13 o 
  -6   5   8      222.08      255.25     26.86 o 
  -5   5   8     5079.08     4821.10    166.99 o 
  -4   5   8     8927.37     8300.47    219.04 o 
  -3   5   8      424.03      500.98     50.60 o 
  -2   5   8     1652.58     1623.66     85.30 o 
  -1   5   8    12323.87    12058.16    263.86 o 
   0   5   8      440.09      511.10     48.44 o 
   1   5   8       23.02       44.10     21.69 o 
   2   5   8     6490.42     6348.61    174.94 o 
   3   5   8      321.08      314.47     39.76 o 
   4   5   8      392.23      407.00     46.27 o 
   5   5   8     2091.48     2163.67    101.93 o 
   6   5   8      168.31      200.25     36.15 o 
  -9   6   8      162.11      174.94     38.31 o 
  -8   6   8     3623.42     3977.46    130.12 o 
  -7   6   8     1799.55     1896.20     84.58 o 
  -6   6   8       72.68       54.70     19.04 o 
  -5   6   8     5241.00     4719.16    168.44 o 
  -4   6   8     8467.07     7550.81    210.37 o 
  -3   6   8       17.60       33.25     21.69 o 
  -2   6   8     3394.57     3215.51    125.79 o 
  -1   6   8     7904.85     7771.30    206.75 o 
   0   6   8       67.33       72.29     24.58 o 
   1   6   8       56.27       39.04     20.24 o 
   2   6   8     2899.31     2858.39    115.67 o 
   3   6   8       38.46       36.15     19.52 o 
   4   6   8       47.27       75.91     26.75 o 
   5   6   8      799.48      926.05     68.68 o 
   6   6   8       20.49       62.89     24.58 o 
  -8   7   8     4980.69     5183.27    157.59 o 
  -7   7   8     1109.63     1066.11     53.66 o 
  -6   7   8        9.46       13.74     26.75 o 
  -5   7   8     4435.14     4235.54    160.49 o 
  -4   7   8     4616.76     4637.48    163.38 o 
  -3   7   8        7.92        0.72     16.63 o 
  -2   7   8     2431.47     2415.97    110.61 o 
  -1   7   8     4035.80     3718.66    139.52 o 
   0   7   8      114.85      137.35     31.81 o 
   1   7   8       40.84       29.64     20.24 o 
   2   7   8     1908.22     1929.45     96.87 o 
   3   7   8      290.61      336.15     42.65 o 
   4   7   8      682.37      803.88     64.34 o 
   5   7   8      364.96      308.68     44.82 o 
  -6   8   8        2.12       16.63     22.41 o 
  -5   8   8     5041.89     5049.54    180.00 o 
  -4   8   8     4339.30     4189.99    158.32 o 
  -3   8   8        5.70       46.27     21.69 o 
  -2   8   8     3428.85     3188.76    131.57 o 
  -1   8   8     2660.58     2608.99    117.83 o 
   0   8   8      370.22      319.53     45.54 o 
   1   8   8       15.84        0.72     18.07 o 
   2   8   8      948.28     1015.69     72.29 o 
   3   8   8     1349.92     1372.09     83.13 o 
  -4   9   8     1470.22     1428.47     92.53 o 
  -3   9   8       39.61       41.21     25.30 o 
  -2   9   8     2392.58     2478.14    117.83 o 
  -1   9   8      999.88      936.17     73.01 o 
   0   9   8      142.18      180.00     37.59 o 
   1   9   8      214.48      223.38     39.76 o 
  -2 -13   9     1738.14     1749.68     69.94 o 
  -1 -13   9      509.26      666.52     60.00 o 
  -5 -12   9     2865.71     2929.97     91.80 o 
  -4 -12   9      325.30      315.91     41.57 o 
  -3 -12   9       28.20       17.95     15.43 o 
  -2 -12   9      809.20      784.74     45.58 o 
  -1 -12   9     1211.95     1167.50     82.41 o 
   0 -12   9     1442.20     1447.99     91.09 o 
   1 -12   9      584.08      553.03     60.00 o 
   2 -12   9     1279.87     1196.42     79.52 o 
  -6 -11   9     1800.62     1824.65     72.22 o 
  -5 -11   9     1529.54     1537.27     64.53 o 
  -4 -11   9     1459.38     1590.30     64.23 o 
  -3 -11   9       37.21       27.21     16.36 o 
  -2 -11   9      439.54      468.21     36.65 o 
  -1 -11   9     4626.67     4813.14    160.49 o 
   0 -11   9     3111.28     3112.13    125.06 o 
   1 -11   9      280.27      273.98     44.82 o 
   2 -11   9     2400.84     2682.72    114.22 o 
   3 -11   9     5307.08     5704.49    166.99 o 
   4 -11   9      130.80      144.58     33.98 o 
   5 -11   9     1074.62     1138.59     75.18 o 
  -7 -10   9     1121.76     1093.04     84.58 o 
  -6 -10   9     2124.96     2180.40     76.05 o 
  -5 -10   9     1469.74     1478.76     61.34 o 
  -4 -10   9     1756.41     1791.02     65.55 o 
  -3 -10   9       65.39      105.06     20.32 o 
  -2 -10   9      216.48      230.29     26.40 o 
  -1 -10   9     9811.48     9830.15    234.95 o 
   0 -10   9     1287.68     1298.35     78.07 o 
   1 -10   9       86.73       52.77     29.64 o 
   2 -10   9     6432.25     6493.19    175.67 o 
   3 -10   9     4503.29     4600.61    143.14 o 
   4 -10   9      176.57      134.46     33.25 o 
   5 -10   9     1931.70     2094.27     96.15 o 
   6 -10   9     6177.56     6264.03    172.78 o 
  -8  -9   9      155.29      123.62     41.21 o 
  -7  -9   9      666.30      808.21     73.74 o 
  -6  -9   9     2350.35     2350.91    117.11 o 
  -5  -9   9      476.70      448.33     33.17 o 
  -4  -9   9     2754.23     2746.11     77.37 o 
  -3  -9   9      164.87      139.94     21.54 o 
  -2  -9   9      118.81      152.53     36.87 o 
  -1  -9   9    14116.03    13959.42    287.00 o 
   0  -9   9     1233.81     1263.65     74.46 o 
   1  -9   9        0.78       -8.67     18.07 o 
   2  -9   9     6125.04     6247.40    166.99 o 
   3  -9   9     3652.37     3629.74    122.17 o 
   4  -9   9      249.26      205.31     34.70 o 
   5  -9   9     3336.75     3255.99    117.11 o 
   6  -9   9     4806.83     5142.79    151.09 o 
   7  -9   9        3.19       34.70     24.58 o 
  -9  -8   9     2263.73     2073.31    108.44 o 
  -8  -8   9      242.57      284.83     49.88 o 
  -7  -8   9      574.43      533.51     61.45 o 
  -6  -8   9      843.50      821.95     71.57 o 
  -5  -8   9      622.09      657.13     65.06 o 
  -4  -8   9     4117.75     4097.20    110.97 o 
  -3  -8   9      911.94      961.37     57.47 o 
  -2  -8   9      868.45      832.07     62.17 o 
  -1  -8   9    11501.19    11539.11    247.96 o 
   0  -8   9      654.39      632.55     52.05 o 
   1  -8   9       81.50       83.86     26.02 o 
   2  -8   9     7906.39     7853.71    186.51 o 
   3  -8   9     5444.43     5345.93    146.75 o 
   4  -8   9       42.03       40.48     22.41 o 
   5  -8   9     2104.35     2249.70     93.26 o 
   6  -8   9     3096.71     2979.84    109.88 o 
   7  -8   9       33.27      -18.80     20.96 o 
  -8  -7   9      691.27      774.96     66.51 o 
  -7  -7   9       15.33       -3.61     15.90 o 
  -6  -7   9      442.67      399.77     51.33 o 
  -5  -7   9     1034.88     1075.69     75.91 o 
  -4  -7   9     9167.58     9434.71    234.22 o 
  -3  -7   9     1541.46     1556.43     84.58 o 
  -2  -7   9     1120.29     1140.03     70.12 o 
  -1  -7   9     9691.63     9426.76    213.26 o 
   0  -7   9      763.13      701.22     51.33 o 
   1  -7   9       30.53       32.53     19.52 o 
   2  -7   9     6788.80     6974.65    168.44 o 
   3  -7   9     1110.41     1124.13     63.62 o 
   4  -7   9       42.53       52.77     23.13 o 
   5  -7   9     1616.50     1677.88     78.80 o 
   6  -7   9      833.97      838.58     59.28 o 
   7  -7   9      493.36      495.19     48.44 o 
   8  -7   9      154.76      187.96     36.15 o 
 -10  -6   9      311.13      375.19     54.94 o 
  -8  -6   9     2249.56     2264.88    114.22 o 
  -7  -6   9      228.71      301.45     45.54 o 
  -6  -6   9      745.14      684.60     60.00 o 
  -5  -6   9     3661.66     3545.88    134.46 o 
  -4  -6   9     9774.36     9503.39    229.89 o 
  -3  -6   9      889.61      847.97     60.00 o 
  -2  -6   9     5951.42     6034.86    162.66 o 
  -1  -6   9     8452.94     8403.12    193.74 o 
   0  -6   9      966.66      920.99     57.83 o 
   1  -6   9     4054.76     4159.63    122.89 o 
   2  -6   9    23014.81    22037.23    362.18 o 
   3  -6   9     2402.23     2425.37     91.09 o 
   4  -6   9     1030.93      958.58     57.83 o 
   5  -6   9     3694.14     3585.64    116.39 o 
   6  -6   9     1005.23     1001.23     62.89 o 
   7  -6   9     1092.64     1065.57     65.06 o 
   8  -6   9      301.84      263.86     39.76 o 
 -10  -5   9      867.47      821.95     72.29 o 
  -9  -5   9      483.42      353.50     50.60 o 
  -8  -5   9     4086.27     3801.79    148.20 o 
  -7  -5   9      129.00      125.79     32.53 o 
  -6  -5   9     1043.36      920.99     69.40 o 
  -5  -5   9     9631.62     9842.44    239.28 o 
  -4  -5   9     2700.47     2878.63    114.22 o 
  -3  -5   9      501.61      487.24     44.82 o 
  -2  -5   9     7261.13     7277.52    107.41 o 
  -1  -5   9     9700.45     9941.89    161.93 o 
   0  -5   9      223.12      227.76     18.24 o 
   1  -5   9     6424.17     6328.37    153.26 o 
   2  -5   9    15856.28    15328.61    274.71 o 
   3  -5   9     2298.00     2272.83     86.03 o 
   4  -5   9       87.55       62.17     22.41 o 
   5  -5   9     4301.21     4236.98    125.79 o 
   6  -5   9      247.49      256.63     36.87 o 
   7  -5   9     1157.00     1090.87     66.51 o 
   8  -5   9      542.53      493.03     51.33 o 
 -10  -4   9      683.30      707.01     67.95 o 
  -9  -4   9       17.41        8.67     18.80 o 
  -8  -4   9     2600.70     2747.06    122.89 o 
  -7  -4   9      199.30      208.20     38.31 o 
  -6  -4   9       10.86       15.18     15.18 o 
  -5  -4   9     9200.71     9384.11    229.89 o 
  -4  -4   9     1018.07     1311.36     75.18 o 
  -3  -4   9     1515.85     1633.93     77.71 o 
  -2  -4   9     9144.35     9183.81    127.13 o 
  -1  -4   9    11432.50    11354.50    146.53 o 
   0  -4   9       78.10       91.81     13.17 o 
   1  -4   9     5323.16     5228.16     89.23 o 
   2  -4   9    14147.34    13864.71    253.02 o 
   3  -4   9      909.66      840.75     50.60 o 
   4  -4   9       34.07       32.53     18.07 o 
   5  -4   9     5335.18     5234.60    142.41 o 
   6  -4   9      102.41       85.30     26.02 o 
   7  -4   9      524.73      571.82     50.60 o 
   8  -4   9     1084.35     1056.90     70.12 o 
 -10  -3   9      904.32      819.06     69.40 o 
  -8  -3   9     5397.14     5154.36    169.16 o 
  -7  -3   9      509.87      498.09     53.50 o 
  -6  -3   9      152.25      145.31     31.81 o 
  -5  -3   9     7815.67     7595.63    200.25 o 
  -4  -3   9     1180.10     1199.35     41.03 o 
  -3  -3   9      349.51      346.68     25.30 o 
  -2  -3   9    12982.92    13014.08    164.58 o 
  -1  -3   9     9276.19     9164.56    127.32 o 
   0  -3   9      798.06      788.45     31.58 o 
   1  -3   9     3417.99     3480.82     70.40 o 
   2  -3   9    10307.62     9811.20    136.68 o 
   3  -3   9        3.78       20.24     13.01 o 
   4  -3   9       75.27       80.97     19.52 o 
   5  -3   9     3787.88     3903.72    119.28 o 
   6  -3   9      596.64      589.90     46.99 o 
   7  -3   9     2423.88     2357.41     99.76 o 
   8  -3   9      734.71      693.27     58.56 o 
 -10  -2   9      572.47      581.22     58.56 o 
  -9  -2   9      288.71      191.57     38.31 o 
  -8  -2   9     6143.50     5740.64    174.94 o 
  -7  -2   9       46.49       59.28     24.58 o 
  -6  -2   9      329.44      378.20     28.31 o 
  -5  -2   9    10651.83    10731.56    156.34 o 
  -4  -2   9      921.07      967.57     38.73 o 
  -3  -2   9      644.18      720.79     32.13 o 
  -2  -2   9    20961.76    20667.67    234.48 o 
  -1  -2   9     4801.77     4590.22     88.56 o 
   0  -2   9     1000.17      963.11     53.50 o 
   1  -2   9     1917.19     1874.30     50.30 o 
   2  -2   9     5043.90     5018.00     90.20 o 
   3  -2   9     1260.31     1213.75     42.68 o 
   4  -2   9       78.46       46.27     18.80 o 
   5  -2   9     3517.51     3563.23    114.22 o 
   6  -2   9     1283.07     1371.36     72.29 o 
   7  -2   9     2712.10     2766.58    107.71 o 
   8  -2   9      148.97      197.35     35.42 o 
 -10  -1   9      676.51      661.46     60.00 o 
  -9  -1   9     1587.01     1347.51     79.52 o 
  -8  -1   9     4576.59     4746.64    152.53 o 
  -7  -1   9       57.57       63.19     16.26 o 
  -6  -1   9     1538.21     1626.28     56.18 o 
  -5  -1   9    10611.65    10742.43    241.81 o 
  -4  -1   9     1025.47     1020.33     79.52 o 
  -3  -1   9     2222.46     2264.49     59.70 o 
  -2  -1   9    18109.99    18083.52    214.34 o 
  -1  -1   9     1485.44     1468.61     45.22 o 
   0  -1   9     1303.28     1347.65     42.94 o 
   1  -1   9     5485.05     5179.49     91.24 o 
   2  -1   9     3132.16     3160.68     69.77 o 
   3  -1   9     2299.57     2308.96     60.57 o 
   4  -1   9      282.03      252.42     22.74 o 
   5  -1   9     2115.99     2054.51     86.03 o 
   6  -1   9     3599.20     3733.84    123.62 o 
   7  -1   9      949.54     1016.41     65.06 o 
   8  -1   9      245.10      237.11     38.31 o 
 -10   0   9       82.87       67.95     26.02 o 
  -9   0   9     1978.70     2138.37     87.47 o 
  -8   0   9     1849.55     1981.44     51.09 o 
  -7   0   9        0.04        8.95      7.43 o 
  -6   0   9     5508.00     5846.14    117.47 o 
  -5   0   9    12820.72    12718.84    259.89 o 
  -4   0   9        7.92       21.33     24.94 o 
  -3   0   9     1668.44     1650.96     52.35 o 
  -2   0   9    11975.65    11960.83    162.04 o 
  -1   0   9     2504.06     2578.26     62.36 o 
   0   0   9      604.09      533.60     27.83 o 
   1   0   9     3967.26     3763.77     76.90 o 
   2   0   9     1095.64     1126.50     41.37 o 
   3   0   9     3067.20     3041.09     87.47 o 
   4   0   9      583.37      594.31     32.43 o 
   5   0   9      912.65      944.14     41.91 o 
   6   0   9     3145.60     3375.27    119.28 o 
   7   0   9      291.85      302.90     40.48 o 
   8   0   9      150.35      135.91     33.25 o 
 -10   1   9        8.84       14.46     22.41 o 
  -9   1   9     2603.11     2676.94     99.04 o 
  -8   1   9     2883.07     2910.52     76.77 o 
  -7   1   9        2.60        6.51     20.96 o 
  -6   1   9     1682.09     1872.34     92.53 o 
  -5   1   9    10864.82    10713.26    164.03 o 
  -4   1   9       14.81       67.03     34.34 o 
  -3   1   9     1090.49     1094.91     43.70 o 
  -2   1   9     8461.35     8342.71    129.92 o 
  -1   1   9       90.89      104.30     15.85 o 
   0   1   9      261.17      271.66     28.92 o 
   1   1   9     4471.52     4559.16    161.21 o 
   2   1   9      142.01      172.74     41.93 o 
   3   1   9     4792.63     4531.35     91.39 o 
   4   1   9      377.72      380.39     27.60 o 
   5   1   9        4.00       16.01     11.62 o 
   6   1   9     3803.16     3952.16    131.57 o 
   7   1   9       85.96      106.27     28.92 o 
   8   1   9       14.38       54.94     23.86 o 
 -10   2   9       17.21        2.17     21.69 o 
  -9   2   9     4377.96     4604.94    135.18 o 
  -8   2   9     3607.78     3488.59    345.91 o 
  -7   2   9       62.12       81.69     33.25 o 
  -6   2   9     9275.01     8940.24    227.72 o 
  -5   2   9     9189.16     9321.94    224.83 o 
  -4   2   9      363.89      391.09     46.27 o 
  -3   2   9     1282.21     1259.31     72.29 o 
  -2   2   9     6130.22     6051.91    164.10 o 
  -1   2   9     1125.97     1060.66     41.98 o 
   0   2   9       56.85       74.51     22.05 o 
   1   2   9     3460.49     3593.45     78.22 o 
   2   2   9      267.82      296.60     42.65 o 
   3   2   9     5223.92     5059.24    103.38 o 
   4   2   9      634.53      554.07     33.34 o 
   5   2   9      130.32      148.18     20.70 o 
   6   2   9     3651.69     4004.21    135.18 o 
   7   2   9      109.71       78.07     26.75 o 
 -10   3   9        1.34       13.01     26.02 o 
  -9   3   9     5577.21     6334.15    164.82 o 
  -8   3   9     3219.77     2903.21    135.91 o 
  -7   3   9        5.06      -13.01     24.58 o 
  -6   3   9     6715.35     6198.24    190.13 o 
  -5   3   9     4333.61     4060.59    145.31 o 
  -4   3   9      301.91      264.59     40.48 o 
  -3   3   9     3453.39     3222.02    121.45 o 
  -2   3   9     6698.04     6840.19    183.62 o 
  -1   3   9     1615.12     1663.42     84.58 o 
   0   3   9        3.32       -0.72     10.84 o 
   1   3   9     3051.72     3045.70     72.85 o 
   2   3   9     1953.59     1782.55     64.34 o 
   3   3   9     9986.89     9700.76    151.09 o 
   4   3   9       28.62       47.80     24.94 o 
   5   3   9     1348.11     1324.91     54.35 o 
   6   3   9     5324.98     5324.99    191.57 o 
   7   3   9      151.39      222.66     37.59 o 
  -8   4   9     1483.39     1373.53     99.04 o 
  -7   4   9       84.60       39.76     30.36 o 
  -6   4   9     7613.65     6953.68    209.64 o 
  -5   4   9     2577.48     2297.41    111.33 o 
  -4   4   9        9.12       12.29     23.13 o 
  -3   4   9     4404.62     4140.11    144.58 o 
  -2   4   9     5944.51     5699.43    170.61 o 
  -1   4   9      805.70      772.07     59.28 o 
   0   4   9      281.75      172.05     33.25 o 
   1   4   9     1629.00     1701.73     86.75 o 
   2   4   9     2075.25     2024.87     94.70 o 
   3   4   9      609.76      598.57     52.77 o 
   4   4   9      202.34      199.52     36.87 o 
   5   4   9     2642.13     2693.92     78.99 o 
   6   4   9     6413.06     6415.84    191.57 o 
  -8   5   9      580.65      478.57     65.06 o 
  -7   5   9      109.45       91.81     36.15 o 
  -6   5   9     3848.47     3586.36    150.37 o 
  -5   5   9      233.46      198.08     43.37 o 
  -4   5   9      269.19      299.29     47.71 o 
  -3   5   9     3040.75     3093.34    127.23 o 
  -2   5   9      356.61      354.95     46.27 o 
  -1   5   9     2197.38     1907.76     96.15 o 
   0   5   9        3.82       40.48     21.69 o 
   1   5   9     1112.10     1074.25     70.85 o 
   2   5   9     3275.00     3225.63    124.34 o 
   3   5   9     1598.52     1456.67     83.13 o 
   4   5   9      132.01       99.04     29.64 o 
   5   5   9     2959.30     3112.86    128.68 o 
  -8   6   9      143.82       60.72     39.76 o 
  -7   6   9        7.37        5.78     32.53 o 
  -6   6   9     2393.15     2242.47    121.45 o 
  -5   6   9        3.83       10.84     25.30 o 
  -4   6   9      973.41      954.97     73.01 o 
  -3   6   9     2297.55     2110.18    106.27 o 
  -2   6   9       28.62       48.44     23.13 o 
  -1   6   9     2623.00     2513.56    114.22 o 
   0   6   9       48.36       46.27     24.58 o 
   1   6   9       24.38       10.84     17.35 o 
   2   6   9     3653.71     3803.24    140.97 o 
   3   6   9     1269.11     1257.87     80.24 o 
   4   6   9        7.99       18.07     22.41 o 
  -6   7   9     2525.17     2507.78    131.57 o 
  -5   7   9        2.71        0.72     18.80 o 
  -4   7   9      445.34      463.39     57.11 o 
  -3   7   9      968.91      801.71     68.68 o 
  -2   7   9      288.90      293.50     45.54 o 
  -1   7   9     3630.16     3361.54    135.91 o 
   0   7   9       62.29       42.65     26.02 o 
   1   7   9        1.45       -0.72     17.35 o 
   2   7   9     5537.66     5362.56    174.94 o 
   3   7   9      868.91      869.66     67.95 o 
  -5   8   9      129.07      121.45     38.31 o 
  -4   8   9      479.70      347.72     51.33 o 
  -3   8   9      813.36      786.53     68.68 o 
  -2   8   9      648.39      641.95     65.78 o 
  -1   8   9     2250.26     2337.90    115.67 o 
   0   8   9       35.68       71.57     27.47 o 
   1   8   9      183.19      122.89     33.25 o 
  -4 -12  10      152.40      151.81     45.54 o 
  -3 -12  10        5.94        0.00     28.19 o 
  -2 -12  10     5969.98     6104.99    198.80 o 
  -1 -12  10     1657.95     1716.91    101.93 o 
   0 -12  10      182.04      215.43     45.54 o 
   1 -12  10     5382.22     5984.26    187.23 o 
   2 -12  10      757.78      771.35     69.40 o 
   3 -12  10       41.66       17.35     29.64 o 
  -5 -11  10     2451.88     2348.74    122.89 o 
  -4 -11  10        6.40        5.78     30.36 o 
  -3 -11  10     1103.66     1037.38     80.97 o 
  -2 -11  10     7481.73     7672.26    219.77 o 
  -1 -11  10       87.17       93.26     37.59 o 
   0 -11  10      219.27      225.55     44.10 o 
   1 -11  10     7069.53     7204.53    202.42 o 
   2 -11  10     1171.38     1290.40     82.41 o 
   3 -11  10        7.93       -2.17     24.58 o 
   4 -11  10     2131.47     2327.77    107.71 o 
  -6 -10  10     3134.43     3088.28    140.97 o 
  -5 -10  10     5035.25     5210.02    184.34 o 
  -4 -10  10        7.63      -15.90     26.75 o 
  -3 -10  10     1126.21     1137.14     82.41 o 
  -2 -10  10     8920.69     9527.97    243.62 o 
  -1 -10  10      524.80      466.28     56.39 o 
   0 -10  10     1173.41     1252.08     80.24 o 
   1 -10  10     7650.69     8211.55    212.54 o 
   2 -10  10      263.78      227.72     41.21 o 
   3 -10  10      206.34      159.76     37.59 o 
   4 -10  10     4593.88     4608.56    149.64 o 
   5 -10  10      691.27      668.69     59.28 o 
  -7  -9  10      109.18      133.74     40.48 o 
  -6  -9  10     1767.19     1834.03    106.27 o 
  -5  -9  10     1901.44     1862.22    107.71 o 
  -4  -9  10       77.14       48.44     29.64 o 
  -3  -9  10     3255.89     3244.43    134.46 o 
  -2  -9  10     5690.73     5784.74    178.56 o 
  -1  -9  10       40.36       11.57     23.13 o 
   0  -9  10      737.78      774.96     63.62 o 
   1  -9  10     8964.96     9100.73    219.77 o 
   2  -9  10        1.33       10.84     20.96 o 
   3  -9  10        4.60       -0.72     20.96 o 
   4  -9  10     1864.49     1823.18     89.64 o 
   5  -9  10      154.06      188.68     36.87 o 
   6  -9  10     1286.86     1283.17     76.63 o 
  -8  -8  10      590.40      529.89     62.89 o 
  -7  -8  10      307.93      260.25     51.33 o 
  -6  -8  10     6649.16     6798.26    211.09 o 
  -5  -8  10     4688.14     4590.49    165.55 o 
  -4  -8  10      134.91      107.71     35.42 o 
  -3  -8  10     5807.09     5681.36    177.11 o 
  -2  -8  10     5483.79     5356.77    166.99 o 
  -1  -8  10      193.32      252.30     40.48 o 
   0  -8  10     1063.33     1161.00     72.29 o 
   1  -8  10     5561.48     5643.04    161.21 o 
   2  -8  10       63.26       65.06     26.02 o 
   3  -8  10       10.06       33.25     22.41 o 
   4  -8  10     3268.52     3171.41    115.67 o 
   5  -8  10       95.46      117.11     31.09 o 
   6  -8  10     2080.76     1832.58     88.92 o 
   7  -8  10       37.97       33.98     26.02 o 
  -9  -7  10     4124.88     4242.04    168.44 o 
  -8  -7  10      272.24      182.17     39.76 o 
  -7  -7  10      557.47      613.03     63.62 o 
  -6  -7  10     9617.27     9970.39    260.97 o 
  -5  -7  10     2836.05     2867.07    125.79 o 
  -4  -7  10       11.50       20.96     20.24 o 
  -3  -7  10     9384.47     9508.45    235.67 o 
  -2  -7  10     6525.52     6697.77    185.07 o 
  -1  -7  10     1105.04     1126.30     71.57 o 
   0  -7  10     1486.92     1552.09     80.24 o 
   1  -7  10     2614.98     2745.62    105.55 o 
   2  -7  10     1408.85     1248.47     70.12 o 
   3  -7  10     1077.79     1037.38     64.34 o 
   4  -7  10       48.82       85.30     27.47 o 
   5  -7  10     1659.49     1559.32     79.52 o 
   6  -7  10     1129.27     1203.65     72.29 o 
   7  -7  10       47.78       39.04     25.30 o 
  -9  -6  10     3225.22     3333.34    146.75 o 
  -8  -6  10        4.58       -5.06     17.35 o 
  -7  -6  10     1875.10     1904.15    106.27 o 
  -6  -6  10    10969.93    11174.76    276.88 o 
  -5  -6  10     1742.88     1879.57     99.76 o 
  -4  -6  10       40.62       28.92     20.24 o 
  -3  -6  10     9648.66     9247.48    225.55 o 
  -2  -6  10     8793.98     8829.64    212.54 o 
  -1  -6  10       42.57       18.80     19.52 o 
   0  -6  10     3748.83     3889.99    125.79 o 
   1  -6  10     1220.36     1288.95     70.12 o 
   2  -6  10     2429.56     2351.63     93.98 o 
   3  -6  10       49.43       75.91     24.58 o 
   4  -6  10     1962.34     1686.55     80.97 o 
   5  -6  10     4020.14     3801.07    125.06 o 
   6  -6  10     2561.39     2535.25    102.65 o 
   7  -6  10      137.44      135.91     31.09 o 
  -9  -5  10     2298.84     2288.01    120.00 o 
  -8  -5  10       97.39       57.11     25.30 o 
  -7  -5  10     1821.28     1813.78    101.93 o 
  -6  -5  10    11283.03    11966.35    286.27 o 
  -5  -5  10     1152.72     1316.42     82.41 o 
  -4  -5  10      202.19      175.67     33.25 o 
  -3  -5  10    11532.26    11832.61    258.80 o 
  -2  -5  10     2232.02     2201.26     94.70 o 
  -1  -5  10      803.56      837.81     63.25 o 
   0  -5  10     3669.20     3722.79    101.57 o 
   1  -5  10      618.44      734.48     50.60 o 
   2  -5  10     2903.92     2985.62    104.10 o 
   3  -5  10      202.74      245.07     34.70 o 
   4  -5  10      707.81      801.71     56.39 o 
   5  -5  10     2871.95     2671.88    102.65 o 
   6  -5  10     1319.05     1299.07     73.01 o 
   7  -5  10       44.12       49.88     26.75 o 
   8  -5  10     2445.64     2495.49    109.16 o 
 -10  -4  10     2116.75     2041.50    112.05 o 
  -9  -4  10     2163.91     2275.00    117.11 o 
  -8  -4  10        0.06       -1.45     14.46 o 
  -7  -4  10     1130.23     1102.44     78.80 o 
  -6  -4  10     9176.99     9525.08    246.51 o 
  -5  -4  10       75.44       90.36     26.02 o 
  -4  -4  10       42.53       56.39     23.13 o 
  -3  -4  10    11505.93    11596.57    157.37 o 
  -2  -4  10        4.68       25.34     18.80 o 
  -1  -4  10      468.14      464.14     28.55 o 
   0  -4  10     1979.20     2037.96     54.12 o 
   1  -4  10        1.49       21.75     12.65 o 
   2  -4  10     4404.75     4178.68     83.31 o 
   3  -4  10      198.25      207.48     29.64 o 
   4  -4  10       22.51       32.53     15.90 o 
   5  -4  10     3756.42     3574.07    118.56 o 
   6  -4  10      860.23      811.83     60.00 o 
   7  -4  10       24.21       41.93     25.30 o 
   8  -4  10     2665.79     2562.72    110.61 o 
 -10  -3  10     3411.43     2866.34    129.40 o 
  -9  -3  10     1643.40     1760.29    100.48 o 
  -8  -3  10       25.37       21.69     20.24 o 
  -7  -3  10     1818.07     1719.81     96.87 o 
  -6  -3  10     8358.21     8883.86    233.50 o 
  -5  -3  10       23.18       57.83     22.41 o 
  -4  -3  10     1339.48     1252.13    104.10 o 
  -3  -3  10     7470.42     7701.68    122.07 o 
  -2  -3  10      292.83      299.41     22.58 o 
  -1  -3  10     1783.33     1746.13     50.31 o 
   0  -3  10     1678.93     1666.73     49.09 o 
   1  -3  10      553.08      518.26     28.57 o 
   2  -3  10     5484.97     5285.67     96.70 o 
   3  -3  10       20.62       21.69     11.25 o 
   4  -3  10       89.43       44.10     19.52 o 
   5  -3  10     5610.00     5221.59    147.47 o 
   6  -3  10      861.27      831.35     58.56 o 
   7  -3  10        0.32       30.36     18.07 o 
   8  -3  10     4435.83     4511.69    149.64 o 
 -10  -2  10     4433.95     4011.43    149.64 o 
  -9  -2  10     2308.86     2252.59    110.61 o 
  -8  -2  10       10.93        2.17     16.63 o 
  -7  -2  10     2891.86     3120.08    129.40 o 
  -6  -2  10     8539.22     9061.69    233.50 o 
  -5  -2  10      474.93      516.40     83.50 o 
  -4  -2  10     3343.49     3313.55     77.61 o 
  -3  -2  10     5153.66     5209.40    147.47 o 
  -2  -2  10      432.61      488.37     28.20 o 
  -1  -2  10     3281.78     3354.16     73.35 o 
   0  -2  10     4572.66     4256.39     85.30 o 
   1  -2  10      476.79      513.69     28.85 o 
   2  -2  10     3397.17     3469.57     76.39 o 
   3  -2  10        2.20       10.27     10.84 o 
   4  -2  10      588.58      561.70     45.54 o 
   5  -2  10     9452.46     9237.36    210.37 o 
   6  -2  10     1658.70     1687.28     83.86 o 
   7  -2  10       26.38        3.61     15.18 o 
   8  -2  10     3619.71     3858.18    140.24 o 
  -8  -1  10       15.29       -5.06     16.63 o 
  -7  -1  10     3979.17     4104.14    104.82 o 
  -6  -1  10     6060.83     6094.30    119.19 o 
  -5  -1  10     1283.30     1385.66     52.24 o 
  -4  -1  10     1081.30     1094.02     45.39 o 
  -3  -1  10     4416.68     4494.09     91.96 o 
  -2  -1  10     2419.73     2437.32     63.52 o 
  -1  -1  10     1559.02     1520.05     53.13 o 
   0  -1  10     2977.13     2863.37     67.72 o 
   1  -1  10     6868.04     6694.80    112.18 o 
   2  -1  10     3268.73     3393.72     76.92 o 
   3  -1  10       65.59       45.71     13.17 o 
   4  -1  10     2063.45     2179.44     63.89 o 
   5  -1  10     9163.07     9269.89    211.81 o 
   6  -1  10      351.00      426.52     45.54 o 
   7  -1  10      268.62      266.75     39.04 o 
  -8   0  10        3.09       20.96     26.02 o 
  -7   0  10     6167.37     6353.67    178.56 o 
  -6   0  10      235.61      286.86     31.09 o 
  -5   0  10     1750.26     1791.86     61.32 o 
  -4   0  10     4422.54     4556.28     99.04 o 
  -3   0  10     3060.27     3200.42    133.38 o 
  -2   0  10     6446.04     6530.32    114.50 o 
  -1   0  10       44.38       20.83     11.21 o 
   0   0  10      320.46      350.57     28.19 o 
   1   0  10     3915.94     4000.82     84.34 o 
   2   0  10     4471.10     4316.98    126.87 o 
   3   0  10       96.97      101.13     16.87 o 
   4   0  10     3668.74     3602.28     85.35 o 
   5   0  10     6033.55     5999.17    235.31 o 
   6   0  10      118.95      122.17     28.19 o 
   7   0  10      442.91      457.60     49.88 o 
  -9   1  10      215.41      232.78     46.99 o 
  -8   1  10       45.99       18.07     29.64 o 
  -7   1  10     5057.06     5155.08    166.27 o 
  -6   1  10      172.11       88.20     31.09 o 
  -5   1  10     5562.20     5506.41    161.93 o 
  -4   1  10       11.14       44.82     24.58 o 
  -3   1  10      467.65      463.90     30.85 o 
  -2   1  10     8282.98     8111.37    133.31 o 
  -1   1  10        6.07        7.51      9.88 o 
   0   1  10      603.07      701.31     35.09 o 
   1   1  10     4108.41     4115.82     87.70 o 
   2   1  10     5816.66     5664.22    117.47 o 
   3   1  10      173.29      190.14     57.47 o 
   4   1  10     5282.80     5370.83    109.26 o 
   5   1  10     7655.76     7901.80    141.33 o 
   6   1  10      489.11      430.13     46.99 o 
   7   1  10     1223.38     1229.67     78.80 o 
  -9   2  10      159.30      132.29     42.65 o 
  -8   2  10      321.28      336.15     52.05 o 
  -7   2  10     5575.08     5529.55    180.73 o 
  -6   2  10       74.43       66.51     28.19 o 
  -5   2  10     1699.22     1739.32     93.98 o 
  -4   2  10      477.12      597.85     55.66 o 
  -3   2  10       87.13       91.09     28.19 o 
  -2   2  10     6561.36     6558.97    177.84 o 
  -1   2  10        6.38        8.67     18.80 o 
   0   2  10      396.72      411.09     28.47 o 
   1   2  10     7835.17     7887.00    131.60 o 
   2   2  10     4294.77     4232.89     91.96 o 
   3   2  10        2.31       13.97     11.93 o 
   4   2  10     3676.98     3694.52    117.11 o 
   5   2  10     2898.19     3007.71     83.72 o 
   6   2  10        0.03       28.92     20.96 o 
  -9   3  10       70.42       93.26     42.65 o 
  -8   3  10      108.36       89.64     40.48 o 
  -7   3  10     4837.96     4556.51    168.44 o 
  -6   3  10      149.70      151.09     37.59 o 
  -5   3  10     1974.05     2015.48    106.27 o 
  -4   3  10     1259.16     1261.48     82.41 o 
  -3   3  10      432.03      421.46     49.16 o 
  -2   3  10     3063.50     2881.52    118.56 o 
  -1   3  10       39.95       57.11     26.75 o 
   0   3  10      603.12      617.37     54.94 o 
   1   3  10    11729.89    11700.32    258.80 o 
   2   3  10     2422.05     2259.10    101.21 o 
   3   3  10      121.25      171.33     22.13 o 
   4   3  10     4986.26     5103.27    110.64 o 
   5   3  10     4543.05     4616.51    158.32 o 
   6   3  10        0.61       13.11     25.66 o 
  -8   4  10       96.80      111.33     41.93 o 
  -7   4  10     2263.37     2055.96    116.39 o 
  -6   4  10     1023.15      906.53     76.63 o 
  -5   4  10      758.99      678.81     66.51 o 
  -4   4  10     1575.58     1434.98     90.36 o 
  -3   4  10     2043.71     2061.74    104.10 o 
  -2   4  10     3406.40     3315.99    131.57 o 
  -1   4  10       21.21       54.22     23.86 o 
   0   4  10      294.94      386.03     46.27 o 
   1   4  10     6227.38     6060.89    179.28 o 
   2   4  10      589.91      555.20     54.22 o 
   3   4  10      480.01      534.95     52.77 o 
   4   4  10     4465.52     4590.49    158.32 o 
   5   4  10     1194.30     1259.31     83.86 o 
  -7   5  10      258.87      290.61     54.94 o 
  -6   5  10     1563.86     1461.00     99.76 o 
  -5   5  10      248.57      229.89     46.27 o 
  -4   5  10      159.88      161.93     41.21 o 
  -3   5  10     3668.57     3656.49    146.03 o 
  -2   5  10     4259.74     4135.05    151.81 o 
  -1   5  10      314.30      339.77     46.99 o 
   0   5  10     1124.65     1089.43     74.46 o 
   1   5  10     6775.65     6746.93    198.08 o 
   2   5  10      271.79      313.02     44.82 o 
   3   5  10      215.85      199.52     36.87 o 
   4   5  10     5172.03     5397.26    177.11 o 
  -6   6  10     1863.02     1657.64    109.16 o 
  -5   6  10      432.45      507.48     64.34 o 
  -4   6  10        5.19      -13.01     23.86 o 
  -3   6  10     5787.19     5524.49    185.07 o 
  -2   6  10     6255.24     6009.56    193.02 o 
  -1   6  10      246.74      211.81     39.76 o 
   0   6  10     1959.95     1873.06    101.93 o 
   1   6  10     5919.51     5996.55    190.13 o 
   2   6  10      174.01      182.90     38.31 o 
   3   6  10      458.98      416.40     52.05 o 
  -4   7  10       22.84      -14.46     18.80 o 
  -3   7  10     4883.75     4752.42    174.22 o 
  -2   7  10     3301.86     3382.50    144.58 o 
  -1   7  10      155.53      107.71     33.98 o 
   0   7  10     2563.44     2515.73    121.45 o 
   1   7  10     5468.29     5314.12    181.45 o 
  -2 -12  11       49.33        8.67     31.81 o 
  -1 -12  11      355.28      258.08     52.77 o 
   0 -12  11     2489.48     2779.59    132.29 o 
   1 -12  11      117.14      142.41     42.65 o 
  -4 -11  11     2729.08     2871.40    138.80 o 
  -3 -11  11      927.41      936.89     82.41 o 
  -2 -11  11      274.53      279.77     51.33 o 
  -1 -11  11      399.52      419.29     58.56 o 
   0 -11  11     1286.24     1150.15     84.58 o 
   1 -11  11     1719.14     1839.09    102.65 o 
   2 -11  11      293.35      294.95     48.44 o 
   3 -11  11     1064.91     1222.44     83.13 o 
  -6 -10  11      772.91      723.63     76.63 o 
  -5 -10  11      174.72      183.62     47.71 o 
  -4 -10  11     5585.80     5849.08    198.08 o 
  -3 -10  11     1424.30     1453.77     96.87 o 
  -2 -10  11      799.02      743.88     72.29 o 
  -1 -10  11      388.49      338.32     52.05 o 
   0 -10  11      562.48      565.32     60.72 o 
   1 -10  11     3913.75     4068.54    148.92 o 
   2 -10  11      117.31      181.45     39.04 o 
   3 -10  11      352.25      420.01     52.77 o 
   4 -10  11     2273.72     2197.65    105.55 o 
  -7  -9  11     2847.87     3075.99    146.75 o 
  -6  -9  11       61.97       82.41     39.76 o 
  -5  -9  11       19.43        4.34     28.19 o 
  -4  -9  11     2530.87     2525.85    125.79 o 
  -3  -9  11       16.64       73.01     33.25 o 
  -2  -9  11      856.06      823.40     70.85 o 
  -1  -9  11      401.70      365.79     50.60 o 
   0  -9  11        4.63       33.98     28.92 o 
   1  -9  11     5260.89     5326.41    166.99 o 
   2  -9  11      147.93      131.57     35.42 o 
   3  -9  11        6.51       24.58     23.13 o 
   4  -9  11     5466.27     5142.79    160.49 o 
   5  -9  11     2128.69     1994.51     98.32 o 
  -7  -8  11     2689.11     2879.36    137.35 o 
  -6  -8  11      157.27      138.80     36.87 o 
  -5  -8  11       59.64       70.85     34.70 o 
  -4  -8  11     2350.75     2423.20    121.45 o 
  -3  -8  11      136.52       80.97     33.98 o 
  -2  -8  11     1128.67     1210.15     81.69 o 
  -1  -8  11      694.81      712.79     62.17 o 
   0  -8  11       56.99       62.89     28.92 o 
   1  -8  11     6914.57     6791.03    187.23 o 
   2  -8  11      484.45      379.53     46.99 o 
   3  -8  11       22.65       -0.72     19.52 o 
   4  -8  11     5968.58     5776.06    167.72 o 
   5  -8  11     1399.52     1336.66     80.24 o 
   6  -8  11       26.25       15.90     24.58 o 
  -8  -7  11     1760.63     1791.37    109.88 o 
  -7  -7  11     4245.98     4095.29    164.10 o 
  -6  -7  11      157.06      191.57     41.21 o 
  -5  -7  11       83.21       62.89     25.30 o 
  -4  -7  11     3599.98     3700.58    145.31 o 
  -3  -7  11       74.78      104.10     27.47 o 
  -2  -7  11     1365.16     1429.92     84.58 o 
  -1  -7  11     1959.55     1969.21     98.32 o 
   0  -7  11      309.64      188.68     36.87 o 
   1  -7  11    11871.15    12058.88    259.53 o 
   2  -7  11       34.61       79.52     27.47 o 
   3  -7  11       96.00      114.22     29.64 o 
   4  -7  11     5124.80     5130.50    154.70 o 
   5  -7  11      873.76      898.58     65.78 o 
   6  -7  11      304.78      288.44     41.21 o 
  -8  -6  11     2053.06     2236.69    120.73 o 
  -7  -6  11     2613.31     2920.56    136.63 o 
  -6  -6  11      183.45      204.58     41.21 o 
  -5  -6  11      137.57      123.62     33.25 o 
  -4  -6  11     3302.68     3462.75    137.35 o 
  -3  -6  11     1025.55      962.92     67.95 o 
  -2  -6  11     1036.91     1015.69     67.95 o 
  -1  -6  11     1905.41     1899.81     91.09 o 
   0  -6  11     1120.92     1089.43     67.95 o 
   1  -6  11     8011.52     7966.48    196.63 o 
   2  -6  11       65.93       52.77     25.30 o 
   3  -6  11     1676.71     1536.91     80.24 o 
   4  -6  11     8384.26     8292.51    202.42 o 
   5  -6  11      253.03      287.00     39.04 o 
   6  -6  11      229.41      196.63     38.31 o 
  -9  -5  11       10.24        5.06     20.96 o 
  -8  -5  11     2361.08     2253.31    120.73 o 
  -7  -5  11      925.14      897.13     75.18 o 
  -6  -5  11     2240.22     2229.46    114.94 o 
  -5  -5  11      240.25      291.33     44.82 o 
  -4  -5  11     1271.94     1309.92     82.41 o 
  -3  -5  11     2182.51     2138.37    101.21 o 
  -2  -5  11     1457.18     1535.46     82.41 o 
  -1  -5  11     1136.46     1104.64     41.16 o 
   0  -5  11     4516.17     4528.93    131.57 o 
   1  -5  11     5195.71     5278.70    151.09 o 
   2  -5  11        0.65       10.84     13.74 o 
   3  -5  11     3953.89     3840.83    126.51 o 
   4  -5  11     8724.27     8151.55    198.08 o 
   5  -5  11       96.86      120.73     29.64 o 
   6  -5  11      260.97      260.25     40.48 o 
   7  -5  11     4242.88     4069.99    141.69 o 
  -9  -4  11        0.65      -10.12     16.63 o 
  -8  -4  11     1910.38     1870.89    108.44 o 
  -7  -4  11      638.18      562.42     62.17 o 
  -6  -4  11     2249.98     2227.29    114.22 o 
  -5  -4  11        7.56       16.63     20.24 o 
  -4  -4  11       61.77       62.89     24.58 o 
  -3  -4  11     3751.84     4175.54    143.14 o 
  -2  -4  11     4122.13     3973.00     83.19 o 
  -1  -4  11      493.00      483.92     28.66 o 
   0  -4  11     7687.89     7708.24    123.51 o 
   1  -4  11     2945.40     3059.03     72.24 o 
   2  -4  11       60.46       79.99     15.75 o 
   3  -4  11     3999.23     3968.06    128.68 o 
   4  -4  11     9360.29     9201.21    212.54 o 
   5  -4  11      102.43       88.92     24.58 o 
   6  -4  11     1091.92     1022.20     67.23 o 
   7  -4  11     3508.99     3610.22    132.29 o 
  -9  -3  11      277.26      268.20     45.54 o 
  -8  -3  11     1278.96     1232.56     86.03 o 
  -7  -3  11      107.28      101.93     31.09 o 
  -6  -3  11     2628.79     2611.16    122.17 o 
  -5  -3  11       42.18       39.04     23.86 o 
  -4  -3  11        0.21        7.08      8.93 o 
  -3  -3  11     7121.73     7317.69    123.29 o 
  -2  -3  11     1890.62     1819.44     55.21 o 
  -1  -3  11      807.97      820.92     74.46 o 
   0  -3  11    13421.32    13108.39    177.17 o 
   1  -3  11     2677.31     2741.97     69.76 o 
   2  -3  11       49.08       41.00     12.75 o 
   3  -3  11     6274.52     6011.07    142.41 o 
   4  -3  11     7007.16     6918.98    179.28 o 
   5  -3  11        1.51        2.17     15.18 o 
   6  -3  11     1129.01     1041.72     67.23 o 
   7  -3  11     2411.07     2617.66    113.50 o 
  -9  -2  11      107.91      133.74     36.15 o 
  -8  -2  11     2397.89     2530.91    120.73 o 
  -7  -2  11        3.59       13.01     20.24 o 
  -6  -2  11     3613.10     3728.05    146.03 o 
  -5  -2  11      318.36      354.60     51.33 o 
  -4  -2  11      352.17      343.31     69.76 o 
  -3  -2  11    11130.15    11227.26    165.19 o 
  -2  -2  11      115.47       99.06     16.56 o 
  -1  -2  11        3.40       18.98     10.84 o 
   0  -2  11     8439.77     8377.52    132.90 o 
   1  -2  11     1582.05     1594.61     52.35 o 
   2  -2  11       95.04      115.50     17.80 o 
   3  -2  11     5313.33     5292.48    104.97 o 
   4  -2  11     2897.25     2659.59    104.82 o 
   5  -2  11       38.25       40.48     21.69 o 
   6  -2  11      370.37      466.28     49.16 o 
   7  -2  11     1726.23     1912.82     97.59 o 
  -7  -1  11      298.25      304.35     44.82 o 
  -6  -1  11     2864.95     2930.80     82.85 o 
  -5  -1  11       26.00       49.55     16.61 o 
  -4  -1  11     1194.42     1250.99     50.93 o 
  -3  -1  11    13821.38    13859.56    242.18 o 
  -2  -1  11       35.25       33.57     13.37 o 
  -1  -1  11     2236.64     2237.91     63.87 o 
   0  -1  11     8739.35     8598.27    137.22 o 
   1  -1  11     2161.75     2041.53     60.82 o 
   2  -1  11        0.19       -7.99      8.85 o 
   3  -1  11     7588.46     7546.63    132.14 o 
   4  -1  11      573.03      582.46     35.52 o 
   5  -1  11      127.16      151.81     31.09 o 
   6  -1  11      791.80      848.70     63.62 o 
  -7   0  11     1596.48     1556.43     88.20 o 
  -6   0  11     1611.29     1758.84     89.64 o 
  -5   0  11      254.94      243.62     38.31 o 
  -4   0  11     2365.71     2664.76    175.31 o 
  -3   0  11     8160.99     8175.28    140.47 o 
  -2   0  11        6.88        9.85     10.56 o 
  -1   0  11     2570.08     2527.61     69.76 o 
   0   0  11    11934.82    12081.72    174.01 o 
   1   0  11     2172.77     2133.54     93.26 o 
   2   0  11      204.98      194.70     22.54 o 
   3   0  11     7307.88     7145.87    253.02 o 
   4   0  11      421.22      460.47     33.21 o 
   5   0  11       67.81       33.39     24.94 o 
   6   0  11      926.61      907.25     67.23 o 
  -9   1  11        4.37      -17.35     26.75 o 
  -8   1  11      233.61      252.30     46.27 o 
  -7   1  11     2702.59     2741.28    122.89 o 
  -6   1  11     1566.31     1486.31     88.20 o 
  -5   1  11      425.89      352.78     46.27 o 
  -4   1  11     4792.56     5138.45    159.76 o 
  -3   1  11    10829.05    11443.68    251.57 o 
  -2   1  11       63.85       72.29     28.19 o 
  -1   1  11     3156.10     3176.18     80.41 o 
   0   1  11    12707.36    12471.58    180.31 o 
   1   1  11      694.09      740.61     76.27 o 
   2   1  11      869.57      854.61     54.58 o 
   3   1  11     3160.67     3073.94     81.99 o 
   4   1  11      477.62      485.03     66.87 o 
   5   1  11       79.29       62.70     18.80 o 
   6   1  11     1748.25     1985.11    100.48 o 
  -8   2  11      280.79      254.46     50.60 o 
  -7   2  11     4594.38     4424.94    164.10 o 
  -6   2  11      844.54      741.71     67.23 o 
  -5   2  11      159.79      141.69     35.42 o 
  -4   2  11     4857.06     5049.54    164.10 o 
  -3   2  11     5822.75     5664.73    172.05 o 
  -2   2  11      103.60       74.46     29.64 o 
  -1   2  11     4006.34     3916.73    137.35 o 
   0   2  11     8392.03     8383.60    212.54 o 
   1   2  11       35.87       18.07     20.96 o 
   2   2  11      864.75      887.47     43.31 o 
   3   2  11     2098.25     2005.83     66.08 o 
   4   2  11       74.63       83.65     23.86 o 
   5   2  11       83.46      110.67     21.21 o 
  -8   3  11       28.93       46.99     36.15 o 
  -7   3  11     5147.32     4762.54    177.11 o 
  -6   3  11      473.23      404.83     57.11 o 
  -5   3  11       31.82       20.24     28.19 o 
  -4   3  11     4470.26     4405.42    157.59 o 
  -3   3  11     3295.16     3112.86    130.12 o 
  -2   3  11       85.44      104.82     31.81 o 
  -1   3  11     4270.23     4116.98    146.03 o 
   0   3  11     3419.18     3428.77    133.74 o 
   1   3  11      184.61      177.11     34.70 o 
   2   3  11        4.74       17.35     16.63 o 
   3   3  11     2770.77     2828.03    120.73 o 
   4   3  11      183.98      185.79     37.59 o 
  -7   4  11     4972.18     5027.85    189.40 o 
  -6   4  11      719.15      586.28     69.40 o 
  -5   4  11       64.07       58.56     33.25 o 
  -4   4  11     6727.58     6018.24    194.46 o 
  -3   4  11     2826.93     2484.65    120.73 o 
  -2   4  11        0.18       -4.34     23.86 o 
  -1   4  11     4946.02     4790.73    165.55 o 
   0   4  11     2448.05     2331.39    112.05 o 
   1   4  11      200.07      220.49     38.31 o 
   2   4  11      237.11      270.37     41.93 o 
   3   4  11     1054.12     1166.78     80.97 o 
  -6   5  11      588.22      631.82     73.01 o 
  -5   5  11      757.21      720.74     74.46 o 
  -4   5  11     7305.09     6840.91    214.70 o 
  -3   5  11      669.66      674.48     70.85 o 
  -2   5  11        0.06       -6.51     19.52 o 
  -1   5  11     2778.45     2755.01    126.51 o 
   0   5  11     1872.01     1873.06    104.10 o 
   1   5  11      194.34      168.44     37.59 o 
   2   5  11      668.14      732.31     65.78 o 
  -4   6  11     6240.21     5452.20    194.46 o 
  -3   6  11      119.38       57.11     28.92 o 
  -2   6  11        3.89      -10.84     20.24 o 
  -1   6  11     2430.93     2312.59    118.56 o 
   0   6  11     1345.76     1269.43     88.20 o 
  -2 -11  12       97.45      116.39     43.37 o 
  -1 -11  12      468.87      464.11     63.62 o 
   0 -11  12     3657.30     3668.05    153.26 o 
   1 -11  12       72.02       44.82     34.70 o 
  -4 -10  12     2859.69     2973.33    144.58 o 
  -3 -10  12     1881.64     2059.57    119.28 o 
  -2 -10  12       11.10       23.13     31.09 o 
  -1 -10  12     1924.09     1964.15    111.33 o 
   0 -10  12     4422.54     4310.00    162.66 o 
   1 -10  12      125.34      125.79     38.31 o 
   2 -10  12     1753.17     1831.86    103.38 o 
   3 -10  12     9760.50     9976.18    250.85 o 
  -5  -9  12      166.73      115.67     44.82 o 
  -4  -9  12     4267.28     4455.30    174.94 o 
  -3  -9  12     1879.18     1990.17    112.77 o 
  -2  -9  12        5.21       -8.67     23.13 o 
  -1  -9  12     2429.28     2429.70    118.56 o 
   0  -9  12     6066.65     6136.07    192.29 o 
   1  -9  12       55.54       82.41     34.70 o 
   2  -9  12     2021.38     2114.52    106.99 o 
   3  -9  12     7003.03     6933.44    198.08 o 
   4  -9  12      140.21       83.13     31.81 o 
  -6  -8  12        0.82       23.86     22.41 o 
  -5  -8  12        3.82       24.58     20.96 o 
  -4  -8  12     4963.07     5137.01    183.62 o 
  -3  -8  12     1294.27     1389.44     93.26 o 
  -2  -8  12      101.40       92.53     36.15 o 
  -1  -8  12     5185.15     5155.08    172.78 o 
   0  -8  12     5426.73     5526.66    175.67 o 
   1  -8  12        2.36        9.40     23.13 o 
   2  -8  12     3590.34     3351.42    130.12 o 
   3  -8  12     7541.52     7050.55    195.19 o 
   4  -8  12       64.06       63.62     29.64 o 
  -7  -7  12     2976.68     3034.78    146.03 o 
  -6  -7  12       32.77       18.07     19.52 o 
  -5  -7  12       62.11       17.35     23.13 o 
  -4  -7  12     5075.20     5241.83    182.90 o 
  -3  -7  12      285.85      225.55     41.93 o 
  -2  -7  12        9.93       10.84     18.07 o 
  -1  -7  12     7213.17     7263.09    204.58 o 
   0  -7  12     3322.35     3289.25    130.12 o 
   1  -7  12      752.45      704.12     61.45 o 
   2  -7  12     2016.52     1956.92     97.59 o 
   3  -7  12     4150.85     3790.95    135.91 o 
   4  -7  12        1.27        5.06     22.41 o 
   5  -7  12      258.33      260.97     42.65 o 
  -7  -6  12     2218.34     2505.61    131.57 o 
  -6  -6  12       70.90       43.37     26.02 o 
  -5  -6  12      694.68      883.40     74.46 o 
  -4  -6  12     5341.71     5423.28    182.90 o 
  -3  -6  12      744.16      662.19     60.00 o 
  -2  -6  12      255.16      278.32     41.93 o 
  -1  -6  12    10517.70    10798.13    253.74 o 
   0  -6  12     2339.75     2255.48    102.65 o 
   1  -6  12      233.83      234.95     36.87 o 
   2  -6  12     2214.31     2068.25     96.15 o 
   3  -6  12     2625.57     2579.35    109.88 o 
   4  -6  12     1068.90     1047.50     71.57 o 
   5  -6  12      525.95      431.58     50.60 o 
  -8  -5  12     1660.85     1726.31    109.88 o 
  -7  -5  12     2621.59     2588.75    133.02 o 
  -6  -5  12      236.27      193.02     41.21 o 
  -5  -5  12     2248.95     2174.52    115.67 o 
  -4  -5  12     7111.53     7894.19    224.83 o 
  -3  -5  12      680.61      742.43     62.17 o 
  -2  -5  12      194.69      164.82     33.98 o 
  -1  -5  12    12718.18    12832.00    208.56 o 
   0  -5  12     1164.67     1205.39     46.54 o 
   1  -5  12       19.28       23.13     12.00 o 
   2  -5  12     5143.77     4998.93    152.53 o 
   3  -5  12     1451.13     1401.00     78.80 o 
   4  -5  12     1408.94     1413.29     79.52 o 
   5  -5  12      870.57      787.97     59.28 o 
   6  -5  12      633.36      616.64     60.72 o 
  -8  -4  12     1947.22     2024.15    117.11 o 
  -7  -4  12     1235.51     1161.72     88.20 o 
  -6  -4  12      534.54      500.98     59.28 o 
  -5  -4  12     3195.02     3269.00    140.97 o 
  -4  -4  12     7693.86     8016.36    224.83 o 
  -3  -4  12      159.22      144.58     32.53 o 
  -2  -4  12      770.61      749.12     37.52 o 
  -1  -4  12    10168.21    10090.41    153.04 o 
   0  -4  12      742.09      765.94     43.74 o 
   1  -4  12      355.71      424.45     29.44 o 
   2  -4  12     4945.22     4882.73    100.68 o 
   3  -4  12      237.44      294.95     39.76 o 
   4  -4  12     1183.63     1158.83     71.57 o 
   5  -4  12      471.59      467.72     48.44 o 
   6  -4  12      516.86      497.36     52.05 o 
  -8  -3  12     3262.65     3431.66    151.09 o 
  -7  -3  12     1397.25     1441.49     96.15 o 
  -6  -3  12        2.37       31.09     20.96 o 
  -5  -3  12     3065.41     3024.66    134.46 o 
  -4  -3  12     5302.58     5230.26    174.22 o 
  -3  -3  12      442.16      425.94     31.38 o 
  -2  -3  12     1643.64     1648.68     56.05 o 
  -1  -3  12     6260.53     6268.20    114.97 o 
   0  -3  12       32.41       38.15     13.77 o 
   1  -3  12        9.99       17.73     13.37 o 
   2  -3  12     7064.97     6817.28    123.73 o 
   3  -3  12        0.41        9.47     10.98 o 
   4  -3  12     1696.81     1714.75     87.47 o 
   5  -3  12      230.18      257.36     39.04 o 
   6  -3  12      112.27       93.26     28.92 o 
  -8  -2  12     4076.19     4098.91    161.93 o 
  -7  -2  12     1581.18     1613.54     99.76 o 
  -6  -2  12      185.57      203.86     40.48 o 
  -5  -2  12     6704.01     7093.74    134.40 o 
  -4  -2  12     5105.24     5502.35    113.14 o 
  -3  -2  12        0.07       15.08     12.14 o 
  -2  -2  12     2599.03     2655.02     73.48 o 
  -1  -2  12     5916.96     5605.29    109.90 o 
   0  -2  12      117.80      119.59     19.40 o 
   1  -2  12       86.94       54.60     14.92 o 
   2  -2  12     4659.44     4626.98    100.09 o 
   3  -2  12      523.88      508.65     38.31 o 
   4  -2  12     2994.23     2971.89    117.11 o 
   5  -2  12      169.72      202.42     35.42 o 
  -6  -1  12      122.53      133.02     33.25 o 
  -5  -1  12     4152.39     4723.91    128.32 o 
  -4  -1  12     5675.94     5886.05    279.41 o 
  -3  -1  12        0.50        8.38     11.62 o 
  -2  -1  12     4936.22     4850.97    104.42 o 
  -1  -1  12     5060.48     5127.61    134.10 o 
   0  -1  12     1147.27     1098.29     47.53 o 
   1  -1  12      272.18      292.77     36.51 o 
   2  -1  12     2748.17     2821.23     77.70 o 
   3  -1  12     1591.42     1550.07     58.00 o 
   4  -1  12     2380.00     2418.49     74.89 o 
   5  -1  12      157.53      121.45     30.36 o 
  -7   0  12      398.43      407.72     51.33 o 
  -6   0  12      936.21      903.64     70.12 o 
  -5   0  12     6735.64     6970.31    190.13 o 
  -4   0  12     2638.10     2681.28    110.61 o 
  -3   0  12        3.72        6.05     11.90 o 
  -2   0  12     5179.77     5009.14    108.58 o 
  -1   0  12     2037.61     2004.96     65.68 o 
   0   0  12      644.86      726.38     40.12 o 
   1   0  12      305.34      336.31     29.12 o 
   2   0  12     1568.35     1594.60     59.04 o 
   3   0  12     1505.80     1502.73    117.83 o 
   4   0  12      318.20      311.64     69.76 o 
   5   0  12      595.44      644.67     40.89 o 
  -7   1  12      230.95      211.09     44.82 o 
  -6   1  12      234.21      245.79     45.54 o 
  -5   1  12     3233.51     3391.90    133.74 o 
  -4   1  12      562.28      561.70     57.83 o 
  -3   1  12      135.24      148.92     36.15 o 
  -2   1  12     3781.52     3598.65    132.29 o 
  -1   1  12      890.00     1007.74     70.12 o 
   0   1  12     1109.04     1099.55     72.29 o 
   1   1  12        2.06       27.80     14.76 o 
   2   1  12     1356.54     1366.39     55.93 o 
   3   1  12     3067.78     2944.14     84.84 o 
   4   1  12      862.38      859.67     62.53 o 
  -7   2  12      116.79       81.69     40.48 o 
  -6   2  12      151.33      159.04     41.93 o 
  -5   2  12     4238.97     4573.14    164.82 o 
  -4   2  12      130.95      147.47     38.31 o 
  -3   2  12      625.77      598.57     60.00 o 
  -2   2  12     2382.53     2403.68    111.33 o 
  -1   2  12      492.28      493.75     54.22 o 
   0   2  12     2403.42     2265.60    106.99 o 
   1   2  12      246.82      300.73     44.82 o 
   2   2  12      456.56      491.58     54.22 o 
   3   2  12     2809.79     3006.59    127.23 o 
   4   2  12        9.87       -7.95     17.35 o 
  -6   3  12      541.30      537.12     63.62 o 
  -5   3  12     4761.54     4717.00    173.50 o 
  -4   3  12        1.61       10.12     29.64 o 
  -3   3  12      250.65      183.62     41.21 o 
  -2   3  12      762.49      773.51     69.40 o 
  -1   3  12      354.86      324.59     49.88 o 
   0   3  12     3491.54     3372.38    138.80 o 
   1   3  12      985.18     1040.27     75.18 o 
   2   3  12      127.25      173.50     36.87 o 
   3   3  12     4649.10     4372.17    159.76 o 
  -5   4  12     3721.10     3271.90    148.92 o 
  -4   4  12       55.56       75.18     39.04 o 
  -3   4  12       62.08       27.47     32.53 o 
  -2   4  12      946.42      922.43     80.24 o 
  -1   4  12      469.22      511.82     61.45 o 
   0   4  12     1953.82     2186.81    113.50 o 
   1   4  12     1022.12      988.22     76.63 o 
  -2   5  12      602.20      587.73     70.12 o 
  -1 -10  13     1920.12     2042.22    118.56 o 
   0 -10  13        9.99       18.07     28.92 o 
  -4  -9  13      161.48      145.31     47.71 o 
  -3  -9  13      395.90      491.58     67.23 o 
  -2  -9  13     6371.39     6472.95    212.54 o 
  -1  -9  13      802.46      697.61     72.29 o 
   0  -9  13       84.05       56.39     34.70 o 
   1  -9  13     2599.93     2784.65    128.68 o 
   2  -9  13      332.41      378.08     54.22 o 
  -5  -8  13     3587.12     3543.71    159.04 o 
  -4  -8  13        6.94       11.57     19.52 o 
  -3  -8  13      836.54      802.43     71.57 o 
  -2  -8  13     6297.70     6736.81    211.09 o 
  -1  -8  13      501.29      553.75     62.89 o 
   0  -8  13       14.40       41.93     28.19 o 
   1  -8  13     1945.13     1962.70    105.55 o 
   2  -8  13      177.80      185.07     41.21 o 
   3  -8  13     1261.11     1175.45     81.69 o 
  -6  -7  13     3035.27     3554.55    161.21 o 
  -5  -7  13     3950.33     4356.99    176.39 o 
  -4  -7  13       17.98       28.92     22.41 o 
  -3  -7  13     1121.76     1217.38     86.03 o 
  -2  -7  13     5369.33     5181.10    177.84 o 
  -1  -7  13      384.47      354.95     48.44 o 
   0  -7  13      373.34      375.19     48.44 o 
   1  -7  13     1834.35     1718.36     95.42 o 
   2  -7  13       27.55       31.81     27.47 o 
   3  -7  13     2112.59     2040.78    103.38 o 
  -6  -6  13     4078.65     4111.92    172.05 o 
  -5  -6  13     2802.30     3043.46    143.86 o 
  -4  -6  13        7.58       -2.89     17.35 o 
  -3  -6  13     1756.54     1918.61    106.27 o 
  -2  -6  13     4441.07     4799.41    167.72 o 
  -1  -6  13     1215.34     1346.78     84.58 o 
   0  -6  13      105.63      101.93     28.92 o 
   1  -6  13     1123.30     1136.42     75.18 o 
   2  -6  13      263.24      352.06     45.54 o 
   3  -6  13     2366.50     2372.59    107.71 o 
   4  -6  13       96.59      101.21     29.64 o 
  -7  -5  13       19.04       -5.06     20.24 o 
  -6  -5  13     5873.29     6172.94    213.26 o 
  -5  -5  13     1380.75     1407.51     96.87 o 
  -4  -5  13       70.03       86.75     31.09 o 
  -3  -5  13     2213.95     2420.31    118.56 o 
  -2  -5  13     2686.64     2777.42    122.89 o 
  -1  -5  13     1132.70     1153.77     76.63 o 
   0  -5  13      101.28      108.21     19.24 o 
   1  -5  13      467.25      457.13     32.29 o 
   2  -5  13     1583.79     1753.78     91.81 o 
   3  -5  13     2013.72     1917.88     96.15 o 
   4  -5  13       25.99       44.10     22.41 o 
  -7  -4  13       70.78       81.69     31.81 o 
  -6  -4  13     5828.42     6347.88    214.70 o 
  -5  -4  13      261.61      412.78     57.11 o 
  -4  -4  13      967.05     1070.63     80.97 o 
  -3  -4  13     1986.36     2118.85    109.16 o 
  -2  -4  13     1128.31     1251.36     80.97 o 
  -1  -4  13     1369.47     1416.34     64.70 o 
   0  -4  13      235.46      210.73     24.08 o 
   1  -4  13      620.07      623.84     36.63 o 
   2  -4  13     1334.46     1364.10     60.36 o 
   3  -4  13     1485.81     1400.28     81.69 o 
   4  -4  13        7.19       15.90     19.52 o 
  -7  -3  13      205.86      221.21     46.27 o 
  -6  -3  13     5238.21     5439.91    195.19 o 
  -5  -3  13       26.29       52.05     28.19 o 
  -4  -3  13     1913.55     1943.19    107.71 o 
  -3  -3  13      322.19      414.30     82.41 o 
  -2  -3  13      148.21      195.99     29.28 o 
  -1  -3  13     2105.10     2144.49     66.80 o 
   0  -3  13      192.27      154.49     22.20 o 
   1  -3  13       87.25       94.26     18.38 o 
   2  -3  13     5047.79     4733.58    171.33 o 
   3  -3  13     1172.79     1179.09     51.87 o 
   4  -3  13       52.10       28.92     21.69 o 
  -6  -2  13     4364.96     4995.32    183.62 o 
  -5  -2  13       17.96       20.24     21.69 o 
  -4  -2  13       67.78       85.25     21.18 o 
  -3  -2  13     2761.70     2942.30    139.16 o 
  -2  -2  13       82.85       69.07     18.14 o 
  -1  -2  13     2450.21     2499.93     73.86 o 
   0  -2  13        0.25      -17.66     15.90 o 
   1  -2  13      125.70      148.83     24.22 o 
   2  -2  13     5797.59     5770.79    119.64 o 
   3  -2  13     1547.09     1666.56     76.27 o 
   4  -2  13       16.90       13.01     17.35 o 
  -5  -1  13       89.72      127.96     32.53 o 
  -4  -1  13      820.87      879.03     47.98 o 
  -3  -1  13      697.57      691.30     41.60 o 
  -2  -1  13      334.21      328.60     32.53 o 
  -1  -1  13     2928.07     2997.61     83.38 o 
   0  -1  13        9.19        3.39     11.62 o 
   1  -1  13        2.97       11.09     12.83 o 
   2  -1  13     6550.61     6217.21    160.12 o 
   3  -1  13      644.94      651.51     41.32 o 
   4  -1  13      113.70      122.87     22.64 o 
  -6   0  13     1780.23     2031.38    104.82 o 
  -5   0  13      244.32      342.66     47.71 o 
  -4   0  13       17.55       -1.45     24.58 o 
  -3   0  13     1026.64     1007.74     72.29 o 
  -2   0  13      776.74      806.05     65.06 o 
  -1   0  13     4792.39     4937.44    163.74 o 
   0   0  13        2.86       14.38     13.55 o 
   1   0  13      167.80      106.68     21.72 o 
   2   0  13     6168.56     6035.92    126.51 o 
   3   0  13       98.62      103.09     44.82 o 
  -6   1  13      446.64      442.42     57.83 o 
  -5   1  13     1164.23     1262.93     86.75 o 
  -4   1  13       78.37       81.69     34.70 o 
  -3   1  13      569.43      542.91     57.83 o 
  -2   1  13     2386.64     2541.03    116.39 o 
  -1   1  13     5187.94     5085.68    165.55 o 
   0   1  13        1.60      -18.07     22.41 o 
   1   1  13     1734.02     1596.19     91.09 o 
   2   1  13     5823.93     6034.14    185.79 o 
  -5   2  13     2133.98     2131.14    116.39 o 
  -4   2  13      144.52      106.27     36.87 o 
  -3   2  13      259.78      324.59     49.88 o 
  -2   2  13     3982.58     4003.48    152.53 o 
  -1   2  13     4785.38     4898.45    169.88 o 
   0   2  13      190.41      152.53     39.76 o 
   1   2  13     1711.60     1882.46    104.10 o 
  -3   3  13       20.55       49.16     34.70 o 
  -2   3  13     4011.79     4069.99    159.76 o 
  -1   3  13     2785.81     2798.39    133.02 o 
  -2  -8  14     3165.56     3190.21    145.31 o 
  -1  -8  14      139.53       87.47     28.92 o 
   0  -8  14       15.56       -1.45     29.64 o 
  -4  -7  14      355.76      389.65     57.83 o 
  -3  -7  14        1.97       12.29     23.86 o 
  -2  -7  14     4932.41     5191.95    185.79 o 
  -1  -7  14       28.44       18.80     23.86 o 
   0  -7  14        5.10       17.35     20.24 o 
   1  -7  14     3118.05     3284.19    138.08 o 
  -4  -6  14      376.30      350.61     54.94 o 
  -3  -6  14      362.74      346.27     52.77 o 
  -2  -6  14     4600.02     4556.51    170.61 o 
  -1  -6  14        0.65      -13.01     18.07 o 
   0  -6  14      331.64      298.56     45.54 o 
   1  -6  14     4233.39     4291.92    157.59 o 
   2  -6  14      732.31      726.53     64.34 o 
  -5  -5  14      668.33      704.84     75.18 o 
  -4  -5  14      220.38      198.08     43.37 o 
  -3  -5  14     1138.93     1109.67     83.13 o 
  -2  -5  14     3582.89     3412.14    144.58 o 
  -1  -5  14      158.53      135.18     35.42 o 
   0  -5  14      908.63      896.55     49.88 o 
   1  -5  14     7895.67     7967.33    143.89 o 
   2  -5  14      933.69      926.05     70.85 o 
  -5  -4  14      947.52     1023.64     86.03 o 
  -4  -4  14      643.61      615.20     67.95 o 
  -3  -4  14     1970.50     2126.08    114.94 o 
  -2  -4  14     2914.07     2830.92    129.40 o 
  -1  -4  14       40.20       32.82     15.11 o 
   0  -4  14     1192.96     1118.63     79.16 o 
   1  -4  14     7263.70     7531.74    142.77 o 
   2  -4  14      673.71      601.16     39.50 o 
  -5  -3  14     1409.77     1524.62    103.38 o 
  -4  -3  14      359.47      371.58     54.94 o 
  -3  -3  14     2741.26     2890.20    133.74 o 
  -2  -3  14     4999.29     5150.71    114.04 o 
  -1  -3  14      547.26      526.69     37.84 o 
   0  -3  14     2212.63     2312.24     74.31 o 
   1  -3  14     7233.42     7422.71    141.64 o 
   2  -3  14      189.46      126.37     22.49 o 
  -5  -2  14      422.76      555.20     65.06 o 
  -4  -2  14      276.44      278.51     31.58 o 
  -3  -2  14     2876.86     3125.97     89.56 o 
  -2  -2  14     1163.49     1172.66     55.66 o 
  -1  -2  14       23.67       14.82     13.80 o 
   0  -2  14     3017.89     3062.01    152.90 o 
   1  -2  14     5961.39     6230.25    129.18 o 
   2  -2  14       40.17       17.18     14.76 o 
  -5  -1  14      173.75      166.99     38.31 o 
  -4  -1  14        3.09        7.95     24.58 o 
  -3  -1  14     4408.62     4523.26    150.37 o 
  -2  -1  14     1616.36     1714.02     90.36 o 
  -1  -1  14        5.12       15.72     14.56 o 
   0  -1  14     3778.77     3714.66     98.23 o 
   1  -1  14     3043.75     3158.82     90.46 o 
  -4   0  14      413.41      453.99     55.66 o 
  -3   0  14     4629.32     4950.50    165.55 o 
  -2   0  14     1480.55     1576.67     92.53 o 
  -1   0  14       48.30       31.09     27.47 o 
   0   0  14     3835.32     3744.68    140.24 o 
                                                 
